# Supplementary material for: Self-Assured and Sober: The Relationship Between Maternal Parenting Sense of Competence, Stress, and Alcohol Use
Source: Front Glob Womens Health. 2022 Jan 31;2:778183. doi: 10.3389/fgwh.2021.778183 (PMC8841786; doi:10.3389/fgwh.2021.778183)
Supplement: Supplementary file 2 [file Table_1.XLSX]

## Sheet: Frontiers Publication Johnson e
id	Demo_DOB	Survey_Date	Eligible_Age	Eligible_Res	Eligible_Kids	Eligible_Study	Demo_Age	Demo_Gender	Demo_COB_Text	Demo_COB	Demo_Heritage	Demo_Heritage_Specify	Demo_ATSI	Demo_Education_Years	Demo_Qualification	Demo_Current_Study	DemoWork_nojob	DemoWork_FTwork	DemoWork_PTwork	DemoWork_Housework	DemoWork_Student	DemoWork_Retired	DemoWork_Volunteer	DemoWork_Caswork	Demo_Occupation	Demo_Marital_Status	Demo_Relationship_Satisfaction	DemoPregnant	DemoPregnantWeeks	DemoChildrenTotal	DemoChildrenDependent	ChildOnlyAge_years	ChildOnlyAge_months	ChildOnlyGender	Child1Age_years	Child1Age_months	Child1Gender	Child2Age_years	Child2Age_months	Child2Gender	Child3Age_years	Child3Age_months	Child3Gender	Child4Age_years	Child4Age_months	Child4Gender	Child5Age_years	Child5Age_months	Child5Gender
180	1976-08-18	2020-08-19	1	1	1	1	44	2	Australia	1	0		0	year 12	5	0	#NULL!	1	#NULL!	#NULL!	#NULL!	#NULL!	#NULL!	#NULL!	member service officer	1	1	0	#NULL!	3	3	#NULL!	#NULL!	#NULL!	16	9	3	14	11	1	9	3	1	#NULL!	#NULL!	#NULL!	#NULL!	#NULL!	#NULL!
396	1979-10-19	2020-08-19	1	1	1	1	40	2	Fiji	3	0		0	Year 12	1	0	#NULL!	1	#NULL!	#NULL!	#NULL!	#NULL!	#NULL!	#NULL!	Policy Officer	1	2	0	#NULL!	1	1	6	7	1	#NULL!	#NULL!	#NULL!	#NULL!	#NULL!	#NULL!	#NULL!	#NULL!	#NULL!	#NULL!	#NULL!	#NULL!	#NULL!	#NULL!	#NULL!
445	1976-09-30	2020-08-19	1	1	1	1	43	2	Fiji	3	1	Fijian	0	Year 12	4	1	1	#NULL!	#NULL!	#NULL!	#NULL!	#NULL!	#NULL!	#NULL!	Childcare	1	1	0	#NULL!	1	1	4	3	1	#NULL!	#NULL!	#NULL!	#NULL!	#NULL!	#NULL!	#NULL!	#NULL!	#NULL!	#NULL!	#NULL!	#NULL!	#NULL!	#NULL!	#NULL!
532	1996-09-15	2020-08-19	1	1	1	1	23	2	Australia	1	0		0	Year 12	4	0	#NULL!	#NULL!	#NULL!	#NULL!	#NULL!	#NULL!	#NULL!	1	Nurse	1	1	1	7	1	1	1	7	1	#NULL!	#NULL!	#NULL!	#NULL!	#NULL!	#NULL!	#NULL!	#NULL!	#NULL!	#NULL!	#NULL!	#NULL!	#NULL!	#NULL!	#NULL!
726	1987-05-28	2020-08-19	1	1	1	1	33	2	South Africa	12	0		0	Year 12	3	1	#NULL!	#NULL!	#NULL!	#NULL!	#NULL!	#NULL!	#NULL!	1	Student	1	2	0	#NULL!	1	1	1	5	1	#NULL!	#NULL!	#NULL!	#NULL!	#NULL!	#NULL!	#NULL!	#NULL!	#NULL!	#NULL!	#NULL!	#NULL!	#NULL!	#NULL!	#NULL!
817	1991-10-13	2020-08-19	1	1	1	1	28	2	Australia	1	0		0	12	5	0	#NULL!	#NULL!	#NULL!	#NULL!	#NULL!	#NULL!	#NULL!	1	retail assistant/Stay at home mum	1	1	0	#NULL!	2	2	#NULL!	#NULL!	#NULL!	3	7	3	1	9	1	#NULL!	#NULL!	#NULL!	#NULL!	#NULL!	#NULL!	#NULL!	#NULL!	#NULL!
839	1978-08-01	2020-08-19	1	1	1	1	42	2	Australia	1	0		0	Year 12	6	0	#NULL!	#NULL!	1	#NULL!	#NULL!	#NULL!	#NULL!	#NULL!	Administration	4	5	0	#NULL!	1	1	12	0	3	#NULL!	#NULL!	#NULL!	#NULL!	#NULL!	#NULL!	#NULL!	#NULL!	#NULL!	#NULL!	#NULL!	#NULL!	#NULL!	#NULL!	#NULL!
13	1978-12-03	2020-08-19	1	1	1	1	41	2	Australia	1	0		0	Year 12	3	0	#NULL!	#NULL!	1	#NULL!	#NULL!	#NULL!	#NULL!	#NULL!	Customer service	1	2	0	#NULL!	3	3	#NULL!	#NULL!	#NULL!	12	7	3	9	4	1	6	1	3	#NULL!	#NULL!	#NULL!	#NULL!	#NULL!	#NULL!
150	1979-12-11	2020-08-19	1	1	1	1	40	2	Australia	1	0		0	12	1	1	#NULL!	#NULL!	1	#NULL!	#NULL!	#NULL!	#NULL!	#NULL!	nurse	2	2	0	#NULL!	2	2	#NULL!	#NULL!	#NULL!	3	1	1	0	7	1	#NULL!	#NULL!	#NULL!	#NULL!	#NULL!	#NULL!	#NULL!	#NULL!	#NULL!
155	1982-01-30	2020-08-19	1	1	1	1	38	2	Australia	1	0		0	Year 12	3	0	#NULL!	#NULL!	#NULL!	1	#NULL!	#NULL!	#NULL!	#NULL!	Teacher	2	1	0	#NULL!	2	2	#NULL!	#NULL!	#NULL!	2	4	3	0	5	3	#NULL!	#NULL!	#NULL!	#NULL!	#NULL!	#NULL!	#NULL!	#NULL!	#NULL!
166	1972-11-02	2020-08-19	1	1	1	1	47	2	New Zealand	2	0		0	Year 12	1	0	#NULL!	#NULL!	1	#NULL!	#NULL!	#NULL!	#NULL!	#NULL!	Research	2	2	0	#NULL!	1	1	7	9	1	#NULL!	#NULL!	#NULL!	#NULL!	#NULL!	#NULL!	#NULL!	#NULL!	#NULL!	#NULL!	#NULL!	#NULL!	#NULL!	#NULL!	#NULL!
196	1977-09-15	2020-08-19	1	1	1	1	42	2	New Zealand	2	0		0	12	1	0	#NULL!	1	#NULL!	#NULL!	#NULL!	#NULL!	#NULL!	#NULL!	Psychologist	1	1	0	#NULL!	3	3	#NULL!	#NULL!	#NULL!	16	11	1	14	9	3	11	10	3	#NULL!	#NULL!	#NULL!	#NULL!	#NULL!	#NULL!
199	1986-08-16	2020-08-19	1	1	1	1	34	2	Australia	1	1	Dutch	0	Year 12	3	0	#NULL!	#NULL!	#NULL!	1	#NULL!	#NULL!	1	1	Relief teacher	1	2	0	#NULL!	2	2	#NULL!	#NULL!	#NULL!	6	11	1	5	0	3	#NULL!	#NULL!	#NULL!	#NULL!	#NULL!	#NULL!	#NULL!	#NULL!	#NULL!
240	1975-07-13	2020-08-19	1	1	1	1	45	2	Australia	1	0		0	Year 11	4	1	#NULL!	#NULL!	#NULL!	1	#NULL!	#NULL!	#NULL!	#NULL!	Planning and Local law officer	1	1	0	#NULL!	3	3	#NULL!	#NULL!	#NULL!	11	7	1	9	11	1	7	9	3	#NULL!	#NULL!	#NULL!	#NULL!	#NULL!	#NULL!
267	#NULL!	2020-08-19	1	1	1	1	#NULL!	2	Australia	1	0		0	12	5	0	#NULL!	#NULL!	1	#NULL!	#NULL!	#NULL!	#NULL!	#NULL!	Business owner	1	2	0	#NULL!	2	2	#NULL!	#NULL!	#NULL!	13	2	3	10	6	1	#NULL!	#NULL!	#NULL!	#NULL!	#NULL!	#NULL!	#NULL!	#NULL!	#NULL!
328	1981-07-27	2020-08-19	1	1	1	1	39	2	Australia	1	0		0	Year 12	1	0	#NULL!	#NULL!	1	#NULL!	#NULL!	#NULL!	#NULL!	#NULL!	Librarian	1	1	0	#NULL!	1	1	0	11	3	#NULL!	#NULL!	#NULL!	#NULL!	#NULL!	#NULL!	#NULL!	#NULL!	#NULL!	#NULL!	#NULL!	#NULL!	#NULL!	#NULL!	#NULL!
329	1987-11-11	2020-08-19	1	1	1	1	32	2	Australia	1	0		0	12	2	0	#NULL!	1	#NULL!	#NULL!	#NULL!	#NULL!	#NULL!	#NULL!	Lawyer	1	2	0	#NULL!	1	1	1	5	3	#NULL!	#NULL!	#NULL!	#NULL!	#NULL!	#NULL!	#NULL!	#NULL!	#NULL!	#NULL!	#NULL!	#NULL!	#NULL!	#NULL!	#NULL!
335	1985-09-05	2020-08-19	1	1	1	1	34	2	Australia	1	0		0	12	3	0	#NULL!	1	#NULL!	#NULL!	#NULL!	#NULL!	#NULL!	#NULL!	Media	1	1	0	#NULL!	1	1	2	3	1	#NULL!	#NULL!	#NULL!	#NULL!	#NULL!	#NULL!	#NULL!	#NULL!	#NULL!	#NULL!	#NULL!	#NULL!	#NULL!	#NULL!	#NULL!
353	1980-01-01	2020-08-19	1	1	1	1	40	2	Australia	1	0		0	12	3	1	#NULL!	#NULL!	1	#NULL!	#NULL!	#NULL!	#NULL!	#NULL!	Bookkeeper	5	1	0	#NULL!	2	2	#NULL!	#NULL!	#NULL!	16	11	3	14	4	3	#NULL!	#NULL!	#NULL!	#NULL!	#NULL!	#NULL!	#NULL!	#NULL!	#NULL!
394	1985-02-22	2020-08-19	1	1	1	1	35	2	Australia	1	0		0	Year 12	2	0	#NULL!	#NULL!	#NULL!	1	#NULL!	#NULL!	#NULL!	#NULL!	Teacher	1	2	0	#NULL!	2	2	#NULL!	#NULL!	#NULL!	2	11	1	0	3	3	#NULL!	#NULL!	#NULL!	#NULL!	#NULL!	#NULL!	#NULL!	#NULL!	#NULL!
451	1982-02-19	2020-08-19	1	1	1	1	38	2	Australia	1	0		0	Year 12	3	1	#NULL!	1	#NULL!	#NULL!	#NULL!	#NULL!	#NULL!	#NULL!	Student learning support officer	1	1	0	#NULL!	5	4	#NULL!	#NULL!	#NULL!	14	9	3	13	3	1	11	4	3	8	9	3	#NULL!	#NULL!	#NULL!
463	1992-04-01	2020-08-19	1	1	1	1	28	2	Australia	1	0		0	Year 12	2	1	#NULL!	1	#NULL!	#NULL!	#NULL!	#NULL!	#NULL!	#NULL!	Registered nurse	2	3	0	#NULL!	1	1	7	7	1	#NULL!	#NULL!	#NULL!	#NULL!	#NULL!	#NULL!	#NULL!	#NULL!	#NULL!	#NULL!	#NULL!	#NULL!	#NULL!	#NULL!	#NULL!
496	1970-09-29	2020-08-19	1	1	1	1	49	2	Australia	1	0		0	Year 12	1	1	#NULL!	1	#NULL!	#NULL!	1	#NULL!	#NULL!	#NULL!	Academic	1	2	0	#NULL!	1	1	9	11	1	#NULL!	#NULL!	#NULL!	#NULL!	#NULL!	#NULL!	#NULL!	#NULL!	#NULL!	#NULL!	#NULL!	#NULL!	#NULL!	#NULL!	#NULL!
514	1990-01-01	2020-08-19	1	1	1	1	30	2	Australia	1	0		0	Year 12	4	0	#NULL!	#NULL!	#NULL!	1	#NULL!	#NULL!	#NULL!	#NULL!	Project Officer	1	2	0	#NULL!	1	1	0	7	3	#NULL!	#NULL!	#NULL!	#NULL!	#NULL!	#NULL!	#NULL!	#NULL!	#NULL!	#NULL!	#NULL!	#NULL!	#NULL!	#NULL!	#NULL!
521	1990-01-01	2020-08-19	1	1	1	1	30	2	Australia	1	0		0	12	3	0	#NULL!	#NULL!	1	#NULL!	#NULL!	#NULL!	#NULL!	#NULL!	Occupational therapist	1	2	0	#NULL!	2	2	#NULL!	#NULL!	#NULL!	2	9	1	1	1	3	#NULL!	#NULL!	#NULL!	#NULL!	#NULL!	#NULL!	#NULL!	#NULL!	#NULL!
527	1995-10-12	2020-08-19	1	1	1	1	24	2	Australia	1	0		0	Certificate III	5	1	1	#NULL!	#NULL!	1	#NULL!	#NULL!	#NULL!	#NULL!	Hospitality	2	1	0	#NULL!	2	2	#NULL!	#NULL!	#NULL!	8	3	1	0	6	1	#NULL!	#NULL!	#NULL!	#NULL!	#NULL!	#NULL!	#NULL!	#NULL!	#NULL!
566	1989-07-13	2020-08-19	1	1	1	1	31	2	Australia	1	0		0	year 12	1	0	#NULL!	#NULL!	#NULL!	1	#NULL!	#NULL!	#NULL!	#NULL!	Biologist	1	2	0	#NULL!	2	2	#NULL!	#NULL!	#NULL!	3	0	3	0	4	1	#NULL!	#NULL!	#NULL!	#NULL!	#NULL!	#NULL!	#NULL!	#NULL!	#NULL!
572	1981-04-26	2020-08-19	1	1	1	1	39	2	England	7	0		0	Year 12	2	0	#NULL!	#NULL!	#NULL!	#NULL!	#NULL!	#NULL!	#NULL!	1	Teacher	1	2	0	#NULL!	1	1	0	8	3	#NULL!	#NULL!	#NULL!	#NULL!	#NULL!	#NULL!	#NULL!	#NULL!	#NULL!	#NULL!	#NULL!	#NULL!	#NULL!	#NULL!	#NULL!
593	1988-06-07	2020-08-19	1	1	1	1	32	2	Australia	1	1	Part Filipino	0	12	1	0	1	1	#NULL!	#NULL!	#NULL!	#NULL!	#NULL!	#NULL!	Medical researcher	1	1	0	#NULL!	1	1	0	2	3	#NULL!	#NULL!	#NULL!	#NULL!	#NULL!	#NULL!	#NULL!	#NULL!	#NULL!	#NULL!	#NULL!	#NULL!	#NULL!	#NULL!	#NULL!
612	#NULL!	2020-08-19	1	1	1	1	#NULL!	2	Uk	7	0		0	Year 12	3	0	#NULL!	#NULL!	1	#NULL!	#NULL!	#NULL!	#NULL!	#NULL!	Marketing Manager	1	1	0	#NULL!	2	2	#NULL!	#NULL!	#NULL!	5	6	3	3	7	3	#NULL!	#NULL!	#NULL!	#NULL!	#NULL!	#NULL!	#NULL!	#NULL!	#NULL!
632	1987-09-02	2020-08-19	1	1	1	1	32	2	China	5	1	Chinese	0	Year 12	3	0	#NULL!	#NULL!	1	1	#NULL!	#NULL!	#NULL!	#NULL!	Marketing	1	1	0	#NULL!	1	1	1	2	1	#NULL!	#NULL!	#NULL!	#NULL!	#NULL!	#NULL!	#NULL!	#NULL!	#NULL!	#NULL!	#NULL!	#NULL!	#NULL!	#NULL!	#NULL!
759	1982-07-10	2020-08-19	1	1	1	1	38	2	China	5	1	Chinese	0	Above year 12	3	0	#NULL!	1	#NULL!	#NULL!	#NULL!	#NULL!	#NULL!	#NULL!	Work in health	1	2	0	#NULL!	1	1	11	3	3	#NULL!	#NULL!	#NULL!	#NULL!	#NULL!	#NULL!	#NULL!	#NULL!	#NULL!	#NULL!	#NULL!	#NULL!	#NULL!	#NULL!	#NULL!
762	1982-06-20	2020-08-19	1	1	1	1	38	2	Australia	1	0		0	Year 12	4	0	#NULL!	#NULL!	#NULL!	#NULL!	#NULL!	#NULL!	#NULL!	1	Customer service cashier	2	2	0	#NULL!	3	3	#NULL!	#NULL!	#NULL!	5	7	3	3	9	3	1	1	1	#NULL!	#NULL!	#NULL!	#NULL!	#NULL!	#NULL!
868	1989-05-02	2020-08-19	1	1	1	1	31	2	Australia	1	0		0	Year 12	3	1	#NULL!	#NULL!	1	#NULL!	#NULL!	#NULL!	#NULL!	#NULL!	Teacher’s Aide	1	1	0	#NULL!	2	2	#NULL!	#NULL!	#NULL!	4	0	1	2	5	1	#NULL!	#NULL!	#NULL!	#NULL!	#NULL!	#NULL!	#NULL!	#NULL!	#NULL!
18	1987-07-25	2020-08-19	1	1	1	1	33	2	New Zealand	2	0		0	Year 12	4	1	#NULL!	#NULL!	#NULL!	#NULL!	1	#NULL!	#NULL!	1	Personal Career	1	2	0	#NULL!	2	2	#NULL!	#NULL!	#NULL!	8	4	1	7	3	3	#NULL!	#NULL!	#NULL!	#NULL!	#NULL!	#NULL!	#NULL!	#NULL!	#NULL!
24	1981-03-07	2020-08-19	1	1	1	1	39	2	Australia	1	0		0	Year 12	3	1	#NULL!	#NULL!	#NULL!	1	1	#NULL!	#NULL!	1	Registered nurse academic	0	4	0	#NULL!	2	2	#NULL!	#NULL!	#NULL!	4	5	3	3	3	1	#NULL!	#NULL!	#NULL!	#NULL!	#NULL!	#NULL!	#NULL!	#NULL!	#NULL!
102	1993-08-05	2020-08-19	1	1	1	1	27	2	Australia	1	0		0	Year 12	3	0	#NULL!	#NULL!	1	#NULL!	#NULL!	#NULL!	#NULL!	#NULL!	Midwife	2	1	1	22	1	1	3	0	1	#NULL!	#NULL!	#NULL!	#NULL!	#NULL!	#NULL!	#NULL!	#NULL!	#NULL!	#NULL!	#NULL!	#NULL!	#NULL!	#NULL!	#NULL!
108	1980-08-11	2020-08-19	1	1	1	1	40	2	Australia	1	0		0	Year 11	5	0	#NULL!	#NULL!	1	#NULL!	#NULL!	#NULL!	#NULL!	#NULL!	Beauty therapist	5	5	0	#NULL!	3	3	#NULL!	#NULL!	#NULL!	16	6	1	12	8	3	6	10	3	#NULL!	#NULL!	#NULL!	#NULL!	#NULL!	#NULL!
129	1995-07-28	2020-08-19	1	1	1	1	25	2	Australia	1	0		0	12	5	0	#NULL!	#NULL!	#NULL!	1	#NULL!	#NULL!	#NULL!	#NULL!	Events Manager	2	1	0	#NULL!	2	2	#NULL!	#NULL!	#NULL!	2	2	1	0	1	3	#NULL!	#NULL!	#NULL!	#NULL!	#NULL!	#NULL!	#NULL!	#NULL!	#NULL!
133	1994-08-11	2020-08-19	1	1	1	1	26	2	Australia	1	0		0	Year 12	5	0	#NULL!	#NULL!	#NULL!	1	#NULL!	#NULL!	#NULL!	#NULL!	Receptionist	1	2	0	#NULL!	2	2	#NULL!	#NULL!	#NULL!	1	10	3	0	2	3	#NULL!	#NULL!	#NULL!	#NULL!	#NULL!	#NULL!	#NULL!	#NULL!	#NULL!
169	1977-07-17	2020-08-19	1	1	1	1	43	2	Australia	1	0		0	Year 12	3	0	#NULL!	#NULL!	#NULL!	#NULL!	#NULL!	#NULL!	#NULL!	1	Storeperson	2	3	0	#NULL!	2	2	#NULL!	#NULL!	#NULL!	16	1	3	14	3	1	#NULL!	#NULL!	#NULL!	#NULL!	#NULL!	#NULL!	#NULL!	#NULL!	#NULL!
207	1987-10-02	2020-08-19	1	1	1	1	32	2	Australia	1	1	English/Scottish/Danish	0	Year 12	1	0	#NULL!	#NULL!	1	1	#NULL!	#NULL!	#NULL!	#NULL!	Doctor	1	1	0	#NULL!	2	2	#NULL!	#NULL!	#NULL!	3	2	3	1	1	3	#NULL!	#NULL!	#NULL!	#NULL!	#NULL!	#NULL!	#NULL!	#NULL!	#NULL!
216	1974-05-03	2020-08-19	1	1	1	1	46	2	Australia	1	0		0	12	1	0	#NULL!	#NULL!	1	1	#NULL!	#NULL!	1	#NULL!	Audiologist	1	1	0	#NULL!	4	3	#NULL!	#NULL!	#NULL!	16	0	3	14	5	1	1	3	3	#NULL!	#NULL!	#NULL!	#NULL!	#NULL!	#NULL!
252	1988-05-15	2020-08-19	1	1	1	1	32	2	Australia	1	0		0	Year 12	1	1	#NULL!	1	#NULL!	#NULL!	#NULL!	#NULL!	#NULL!	#NULL!	Manager disability services	1	2	0	#NULL!	1	1	0	1	1	#NULL!	#NULL!	#NULL!	#NULL!	#NULL!	#NULL!	#NULL!	#NULL!	#NULL!	#NULL!	#NULL!	#NULL!	#NULL!	#NULL!	#NULL!
339	1983-04-07	2020-08-19	1	1	1	1	37	2	Australia	1	0		0	year 10	5	0	#NULL!	#NULL!	1	#NULL!	#NULL!	#NULL!	#NULL!	#NULL!	personal trainer	3	2	1	29	5	5	#NULL!	#NULL!	#NULL!	13	5	3	12	10	3	11	10	3	9	6	3	6	9	3
577	1989-09-15	2020-08-19	1	1	1	1	30	2	New Zealand	2	0		0	year 12	5	0	#NULL!	#NULL!	#NULL!	#NULL!	#NULL!	#NULL!	#NULL!	1	gymnastics coach	1	1	0	#NULL!	2	2	#NULL!	#NULL!	#NULL!	3	0	1	0	11	1	#NULL!	#NULL!	#NULL!	#NULL!	#NULL!	#NULL!	#NULL!	#NULL!	#NULL!
128	1980-04-10	2020-08-19	1	1	1	1	40	2	Australia	1	0		0	12	1	0	#NULL!	1	#NULL!	#NULL!	#NULL!	#NULL!	#NULL!	#NULL!	human resources	2	1	1	34	2	2	#NULL!	#NULL!	#NULL!	10	11	1	8	7	1	#NULL!	#NULL!	#NULL!	#NULL!	#NULL!	#NULL!	#NULL!	#NULL!	#NULL!
145	1973-07-03	2020-08-19	1	1	1	1	47	2	Australia	1	0		0	Year 12	3	0	#NULL!	1	#NULL!	#NULL!	#NULL!	#NULL!	#NULL!	#NULL!	Public Servant	1	2	0	#NULL!	2	2	#NULL!	#NULL!	#NULL!	11	5	3	10	0	1	#NULL!	#NULL!	#NULL!	#NULL!	#NULL!	#NULL!	#NULL!	#NULL!	#NULL!
513	1989-12-16	2020-08-19	1	1	1	1	30	2	Australia	1	0		0	Year 12	1	0	#NULL!	#NULL!	1	#NULL!	#NULL!	#NULL!	#NULL!	#NULL!	School Counsellor	1	1	1	19	1	1	1	8	3	#NULL!	#NULL!	#NULL!	#NULL!	#NULL!	#NULL!	#NULL!	#NULL!	#NULL!	#NULL!	#NULL!	#NULL!	#NULL!	#NULL!	#NULL!
49	1976-02-16	2020-08-19	1	1	1	1	44	2	Australia	1	0		0	Bachelor degrees	3	1	#NULL!	1	#NULL!	#NULL!	#NULL!	#NULL!	#NULL!	#NULL!	Primary Teacher	5	1	0	#NULL!	2	2	#NULL!	#NULL!	#NULL!	16	3	1	12	4	1	#NULL!	#NULL!	#NULL!	#NULL!	#NULL!	#NULL!	#NULL!	#NULL!	#NULL!
466	1983-09-15	2020-08-19	1	1	1	1	36	2	Australia	1	0		0	12	2	0	#NULL!	1	#NULL!	#NULL!	#NULL!	#NULL!	#NULL!	#NULL!	Teacher	2	2	0	#NULL!	3	3	#NULL!	#NULL!	#NULL!	6	5	3	4	6	1	1	2	3	#NULL!	#NULL!	#NULL!	#NULL!	#NULL!	#NULL!
9	1977-03-07	2020-08-19	1	1	1	1	43	2	Australia	1	0		0	Year 10	5	0	#NULL!	#NULL!	#NULL!	1	#NULL!	#NULL!	#NULL!	#NULL!	Aged care worker	1	1	0	#NULL!	2	1	16	2	1	#NULL!	#NULL!	#NULL!	#NULL!	#NULL!	#NULL!	#NULL!	#NULL!	#NULL!	#NULL!	#NULL!	#NULL!	#NULL!	#NULL!	#NULL!
38	1992-11-26	2020-08-19	1	1	1	1	27	2	Australia	1	0		0	Year 12	3	0	#NULL!	1	#NULL!	#NULL!	#NULL!	#NULL!	#NULL!	#NULL!	Registered Midwife	1	1	0	#NULL!	1	1	0	7	1	#NULL!	#NULL!	#NULL!	#NULL!	#NULL!	#NULL!	#NULL!	#NULL!	#NULL!	#NULL!	#NULL!	#NULL!	#NULL!	#NULL!	#NULL!
54	1968-12-07	2020-08-19	1	1	1	1	51	2	Australia	1	0		0	Year 12	3	0	#NULL!	#NULL!	1	#NULL!	#NULL!	#NULL!	#NULL!	#NULL!	Kindergarten teacher	2	2	0	#NULL!	2	2	#NULL!	#NULL!	#NULL!	9	6	1	6	1	1	#NULL!	#NULL!	#NULL!	#NULL!	#NULL!	#NULL!	#NULL!	#NULL!	#NULL!
79	1970-10-24	2020-08-19	1	1	1	1	49	2	Australia	1	0		0	Year 10	5	1	#NULL!	1	#NULL!	#NULL!	#NULL!	#NULL!	#NULL!	#NULL!	Bookkeeper	1	1	0	#NULL!	1	1	17	2	3	#NULL!	#NULL!	#NULL!	#NULL!	#NULL!	#NULL!	#NULL!	#NULL!	#NULL!	#NULL!	#NULL!	#NULL!	#NULL!	#NULL!	#NULL!
88	1983-03-15	2020-08-19	1	1	1	1	37	2	Australia	1	0		0	12	2	0	#NULL!	1	#NULL!	#NULL!	#NULL!	#NULL!	#NULL!	#NULL!	Manager	2	2	0	#NULL!	2	2	#NULL!	#NULL!	#NULL!	7	11	1	4	4	3	#NULL!	#NULL!	#NULL!	#NULL!	#NULL!	#NULL!	#NULL!	#NULL!	#NULL!
113	1978-06-24	2020-08-19	1	1	1	1	42	2	Australia	1	0		0	12	3	0	#NULL!	1	#NULL!	#NULL!	#NULL!	#NULL!	#NULL!	#NULL!	HR and Admin manager	1	2	0	#NULL!	3	3	#NULL!	#NULL!	#NULL!	13	11	1	9	11	1	6	9	1	#NULL!	#NULL!	#NULL!	#NULL!	#NULL!	#NULL!
251	1987-04-12	2020-08-19	1	1	1	1	33	2	Australia	1	0		0	Year 12	3	0	#NULL!	#NULL!	#NULL!	1	#NULL!	#NULL!	#NULL!	#NULL!	Software Programmer	1	3	0	#NULL!	3	3	#NULL!	#NULL!	#NULL!	9	10	3	5	8	1	3	7	1	#NULL!	#NULL!	#NULL!	#NULL!	#NULL!	#NULL!
308	1963-01-04	2020-08-19	1	1	1	1	57	2	Australia	1	0		0	Year 12	5	0	1	#NULL!	#NULL!	#NULL!	#NULL!	#NULL!	#NULL!	#NULL!	Practice manager	1	1	0	#NULL!	2	1	17	8	3	#NULL!	#NULL!	#NULL!	#NULL!	#NULL!	#NULL!	#NULL!	#NULL!	#NULL!	#NULL!	#NULL!	#NULL!	#NULL!	#NULL!	#NULL!
367	1968-09-25	2020-08-19	1	1	1	1	51	2	U.K	7	1	Australian	0	Yr 12	3	0	1	#NULL!	#NULL!	#NULL!	#NULL!	#NULL!	#NULL!	#NULL!	Nurse	1	2	0	#NULL!	7	2	#NULL!	#NULL!	#NULL!	17	8	3	13	6	1	#NULL!	#NULL!	#NULL!	#NULL!	#NULL!	#NULL!	#NULL!	#NULL!	#NULL!
393	1975-10-01	2020-08-19	1	1	1	1	44	2	Australia	1	0		0	year 12	3	1	#NULL!	#NULL!	1	#NULL!	#NULL!	#NULL!	#NULL!	#NULL!	Project officer (citizen science)	2	2	0	#NULL!	1	1	10	1	3	#NULL!	#NULL!	#NULL!	#NULL!	#NULL!	#NULL!	#NULL!	#NULL!	#NULL!	#NULL!	#NULL!	#NULL!	#NULL!	#NULL!	#NULL!
412	1968-10-18	2020-08-19	1	1	1	1	51	2	Netherlands	6	0		0	Year 12	1	1	#NULL!	#NULL!	1	#NULL!	#NULL!	#NULL!	#NULL!	#NULL!	Researcher	1	2	0	#NULL!	2	2	#NULL!	#NULL!	#NULL!	6	0	1	3	2	1	#NULL!	#NULL!	#NULL!	#NULL!	#NULL!	#NULL!	#NULL!	#NULL!	#NULL!
469	1976-06-29	2020-08-19	1	1	1	1	44	2	Australia	1	0		0	Yeast 12	3	0	#NULL!	#NULL!	#NULL!	#NULL!	#NULL!	#NULL!	#NULL!	1	Teacher (primary)	1	1	0	#NULL!	3	3	#NULL!	#NULL!	#NULL!	17	5	3	15	3	3	13	2	1	#NULL!	#NULL!	#NULL!	#NULL!	#NULL!	#NULL!
646	1988-07-14	2020-08-19	1	1	1	1	32	2	Australia	1	0		0	year 12	5	1	#NULL!	#NULL!	1	#NULL!	1	#NULL!	#NULL!	#NULL!	Administrative assistant	1	3	1	6	1	1	1	6	3	#NULL!	#NULL!	#NULL!	#NULL!	#NULL!	#NULL!	#NULL!	#NULL!	#NULL!	#NULL!	#NULL!	#NULL!	#NULL!	#NULL!	#NULL!
720	1981-01-29	2020-08-19	1	1	1	1	39	2	Australia	1	0		0	Year 12	3	1	#NULL!	1	#NULL!	#NULL!	#NULL!	#NULL!	#NULL!	#NULL!	Principal	2	3	0	#NULL!	3	3	#NULL!	#NULL!	#NULL!	9	7	3	8	5	3	2	8	1	#NULL!	#NULL!	#NULL!	#NULL!	#NULL!	#NULL!
722	1987-04-05	2020-08-19	1	1	1	1	33	2	Australia	1	0		0	Year 12	3	1	#NULL!	#NULL!	#NULL!	1	#NULL!	#NULL!	#NULL!	#NULL!	Account manager	1	1	0	#NULL!	1	1	4	6	1	#NULL!	#NULL!	#NULL!	#NULL!	#NULL!	#NULL!	#NULL!	#NULL!	#NULL!	#NULL!	#NULL!	#NULL!	#NULL!	#NULL!	#NULL!
794	1967-05-01	2020-08-19	1	1	1	1	53	2	Australia	1	1	Australian	0	Year twelve	6	0	#NULL!	#NULL!	1	#NULL!	#NULL!	#NULL!	#NULL!	#NULL!	Warehouse duties	1	2	0	#NULL!	3	2	#NULL!	#NULL!	#NULL!	16	11	1	15	1	1	#NULL!	#NULL!	#NULL!	#NULL!	#NULL!	#NULL!	#NULL!	#NULL!	#NULL!
296	1975-08-03	2020-08-19	1	1	1	1	45	2	Australia	1	0		0	12	1	1	#NULL!	#NULL!	#NULL!	1	1	#NULL!	#NULL!	1	Teacher	5	5	0	#NULL!	3	3	#NULL!	#NULL!	#NULL!	14	6	3	13	1	1	11	5	3	#NULL!	#NULL!	#NULL!	#NULL!	#NULL!	#NULL!
276	1983-09-29	2020-08-19	1	1	1	1	36	2	Australia	1	0		0	10	5	0	#NULL!	1	#NULL!	#NULL!	#NULL!	#NULL!	#NULL!	#NULL!	Public servant	1	3	0	#NULL!	2	2	#NULL!	#NULL!	#NULL!	14	7	3	12	3	3	#NULL!	#NULL!	#NULL!	#NULL!	#NULL!	#NULL!	#NULL!	#NULL!	#NULL!
560	1981-09-07	2020-08-19	1	1	1	1	38	2	Aus	1	0		0	12	1	0	#NULL!	#NULL!	1	#NULL!	#NULL!	#NULL!	#NULL!	#NULL!	Social worker	1	2	0	#NULL!	2	2	#NULL!	#NULL!	#NULL!	7	1	3	4	9	1	#NULL!	#NULL!	#NULL!	#NULL!	#NULL!	#NULL!	#NULL!	#NULL!	#NULL!
822	1989-04-25	2020-08-19	1	1	1	1	31	2	Australia	1	0		0	12	1	1	#NULL!	#NULL!	1	1	1	#NULL!	#NULL!	#NULL!	Academic	1	1	0	#NULL!	2	2	#NULL!	#NULL!	#NULL!	2	0	1	0	0	1	#NULL!	#NULL!	#NULL!	#NULL!	#NULL!	#NULL!	#NULL!	#NULL!	#NULL!
747	1973-02-22	2020-08-19	1	1	1	1	47	2	Australia	1	1	WASP	0	Year 12	1	1	1	#NULL!	#NULL!	1	1	#NULL!	#NULL!	#NULL!	Marketing Executive	1	2	0	#NULL!	2	2	#NULL!	#NULL!	#NULL!	13	1	3	9	7	1	#NULL!	#NULL!	#NULL!	#NULL!	#NULL!	#NULL!	#NULL!	#NULL!	#NULL!
721	1978-05-14	2020-08-19	1	1	1	1	42	2	Canada	8	0		0	Year 12	3	0	#NULL!	1	#NULL!	#NULL!	#NULL!	#NULL!	#NULL!	#NULL!	Marketing - administration	1	2	0	#NULL!	2	2	#NULL!	#NULL!	#NULL!	6	8	3	10	7	3	#NULL!	#NULL!	#NULL!	#NULL!	#NULL!	#NULL!	#NULL!	#NULL!	#NULL!
26	1976-06-16	2020-08-19	1	1	1	1	44	2	Australia	1	0		0	Year 12	1	0	#NULL!	1	#NULL!	#NULL!	#NULL!	#NULL!	#NULL!	#NULL!	Academic	1	2	0	#NULL!	2	2	#NULL!	#NULL!	#NULL!	10	11	1	8	11	1	#NULL!	#NULL!	#NULL!	#NULL!	#NULL!	#NULL!	#NULL!	#NULL!	#NULL!
60	1985-08-13	2020-08-19	1	1	1	1	35	2	australia	1	0		0	year 10	5	1	1	#NULL!	#NULL!	#NULL!	#NULL!	#NULL!	#NULL!	#NULL!	hairdresser	3	1	0	#NULL!	2	2	#NULL!	#NULL!	#NULL!	11	11	3	9	4	1	#NULL!	#NULL!	#NULL!	#NULL!	#NULL!	#NULL!	#NULL!	#NULL!	#NULL!
76	1981-03-04	2020-08-19	1	1	1	1	39	2	Australia	1	1	Australian	0	12	1	1	#NULL!	#NULL!	#NULL!	#NULL!	#NULL!	#NULL!	#NULL!	1	Teacher	1	1	0	#NULL!	5	5	#NULL!	#NULL!	#NULL!	16	11	3	15	3	1	12	7	3	10	9	1	7	9	3
85	1977-06-02	2020-08-19	1	1	1	1	43	2	Australia	1	0		0	12	1	0	#NULL!	#NULL!	#NULL!	1	#NULL!	#NULL!	#NULL!	#NULL!	Administration	1	3	0	#NULL!	4	4	#NULL!	#NULL!	#NULL!	13	6	1	13	6	1	11	2	3	11	2	3	#NULL!	#NULL!	#NULL!
152	1968-12-28	2020-08-19	1	1	1	1	51	2	Papua New Guinea	3	1	Australian	0	Year 12	2	1	#NULL!	1	#NULL!	#NULL!	#NULL!	#NULL!	#NULL!	#NULL!	Teacher	2	3	0	#NULL!	2	2	#NULL!	#NULL!	#NULL!	13	10	1	12	5	3	#NULL!	#NULL!	#NULL!	#NULL!	#NULL!	#NULL!	#NULL!	#NULL!	#NULL!
182	1988-09-06	2020-08-19	1	1	1	1	31	2	Australia	1	0		0	10	1	0	#NULL!	#NULL!	1	#NULL!	#NULL!	#NULL!	#NULL!	#NULL!	Occupational therapist	1	1	0	#NULL!	4	4	#NULL!	#NULL!	#NULL!	6	0	3	4	0	3	2	6	1	0	3	3	#NULL!	#NULL!	#NULL!
188	1987-06-29	2020-08-19	1	1	1	1	33	2	Australia	1	0		0	12	3	0	#NULL!	#NULL!	1	#NULL!	#NULL!	#NULL!	#NULL!	#NULL!	Social worker	1	1	0	#NULL!	2	2	#NULL!	#NULL!	#NULL!	3	2	1	0	11	3	#NULL!	#NULL!	#NULL!	#NULL!	#NULL!	#NULL!	#NULL!	#NULL!	#NULL!
321	1992-02-25	2020-08-19	1	1	1	1	28	2	Australia	1	0		0	Year 12	1	1	#NULL!	#NULL!	#NULL!	1	1	#NULL!	#NULL!	#NULL!	Medical Student	2	2	0	#NULL!	1	1	0	5	1	#NULL!	#NULL!	#NULL!	#NULL!	#NULL!	#NULL!	#NULL!	#NULL!	#NULL!	#NULL!	#NULL!	#NULL!	#NULL!	#NULL!	#NULL!
405	1987-12-08	2020-08-19	1	1	1	1	32	2	Australia	1	0		0	Homeschooled (N/A)	3	1	#NULL!	#NULL!	#NULL!	#NULL!	1	#NULL!	#NULL!	1	Photographer	3	2	0	#NULL!	2	2	#NULL!	#NULL!	#NULL!	14	5	3	11	2	3	#NULL!	#NULL!	#NULL!	#NULL!	#NULL!	#NULL!	#NULL!	#NULL!	#NULL!
441	1983-03-05	2020-08-19	1	1	1	1	37	2	Australia	1	0		0	12	5	1	#NULL!	#NULL!	1	#NULL!	#NULL!	#NULL!	#NULL!	#NULL!	Insurance	1	2	0	#NULL!	3	3	#NULL!	#NULL!	#NULL!	4	11	1	13	3	1	14	7	3	#NULL!	#NULL!	#NULL!	#NULL!	#NULL!	#NULL!
471	1974-04-26	2020-08-19	1	1	1	1	46	2	Australia	1	0		0	Years 12	3	0	#NULL!	1	#NULL!	#NULL!	#NULL!	#NULL!	#NULL!	#NULL!	Program and contract management	2	1	0	#NULL!	2	2	#NULL!	#NULL!	#NULL!	7	5	3	6	0	3	#NULL!	#NULL!	#NULL!	#NULL!	#NULL!	#NULL!	#NULL!	#NULL!	#NULL!
487	1985-08-20	2020-08-19	1	1	1	1	34	2	Bangladesh	10	1	Bengali	0	12	3	0	#NULL!	#NULL!	1	#NULL!	#NULL!	#NULL!	#NULL!	#NULL!	Marketing, sales and communications	1	2	0	#NULL!	2	2	#NULL!	#NULL!	#NULL!	2	1	1	0	3	1	#NULL!	#NULL!	#NULL!	#NULL!	#NULL!	#NULL!	#NULL!	#NULL!	#NULL!
491	1985-11-16	2020-08-19	1	1	1	1	34	2	New Zealand	2	0		0	High school	5	0	#NULL!	1	#NULL!	#NULL!	#NULL!	#NULL!	#NULL!	#NULL!	Data management	1	2	0	#NULL!	2	2	#NULL!	#NULL!	#NULL!	5	1	1	3	7	3	#NULL!	#NULL!	#NULL!	#NULL!	#NULL!	#NULL!	#NULL!	#NULL!	#NULL!
586	1983-09-19	2020-08-19	1	1	1	1	36	2	Australia	1	0		0	Year 12	3	0	#NULL!	1	#NULL!	#NULL!	#NULL!	#NULL!	#NULL!	#NULL!	Senior Manager	1	2	0	#NULL!	2	2	#NULL!	#NULL!	#NULL!	7	9	3	6	1	3	#NULL!	#NULL!	#NULL!	#NULL!	#NULL!	#NULL!	#NULL!	#NULL!	#NULL!
591	1972-11-02	2020-08-19	1	1	1	1	47	2	Australia	1	0		0	Year 12	3	0	#NULL!	#NULL!	1	#NULL!	#NULL!	#NULL!	#NULL!	#NULL!	Student support officer	2	4	0	#NULL!	2	2	#NULL!	#NULL!	#NULL!	14	1	1	11	9	3	#NULL!	#NULL!	#NULL!	#NULL!	#NULL!	#NULL!	#NULL!	#NULL!	#NULL!
643	1987-12-14	2020-08-19	1	1	1	1	32	2	Australia	1	0		0	12	3	0	#NULL!	1	#NULL!	#NULL!	#NULL!	#NULL!	#NULL!	#NULL!	Finance broker	1	1	0	#NULL!	3	3	#NULL!	#NULL!	#NULL!	7	5	3	6	2	1	3	10	1	#NULL!	#NULL!	#NULL!	#NULL!	#NULL!	#NULL!
703	1993-01-15	2020-08-19	1	1	1	1	27	2	Australia	1	0		0	Year 12	6	1	#NULL!	#NULL!	1	#NULL!	1	#NULL!	#NULL!	#NULL!	Retail Assistant	2	1	0	#NULL!	2	2	#NULL!	#NULL!	#NULL!	8	0	3	6	2	1	#NULL!	#NULL!	#NULL!	#NULL!	#NULL!	#NULL!	#NULL!	#NULL!	#NULL!
830	1973-11-21	2020-08-19	1	1	1	1	46	2	Australia	1	0		0	Year 12	3	0	#NULL!	#NULL!	1	#NULL!	#NULL!	#NULL!	#NULL!	#NULL!	Youth Services Officer	1	2	0	#NULL!	3	2	#NULL!	#NULL!	#NULL!	16	7	1	4	11	1	#NULL!	#NULL!	#NULL!	#NULL!	#NULL!	#NULL!	#NULL!	#NULL!	#NULL!
268	1990-02-25	2020-08-19	1	1	1	1	30	2	Australia	1	0		0	Year 12	3	1	#NULL!	#NULL!	#NULL!	#NULL!	1	#NULL!	#NULL!	1	Registered midwife	1	1	0	#NULL!	2	2	#NULL!	#NULL!	#NULL!	5	4	3	2	11	3	#NULL!	#NULL!	#NULL!	#NULL!	#NULL!	#NULL!	#NULL!	#NULL!	#NULL!
320	1986-10-25	2020-08-19	1	1	1	1	33	2	Australia	1	1	Indigenous Australian/European	1	10	5	1	1	#NULL!	#NULL!	#NULL!	#NULL!	#NULL!	#NULL!	#NULL!	Supervisor	2	1	0	#NULL!	5	2	#NULL!	#NULL!	#NULL!	16	7	3	11	7	3	#NULL!	#NULL!	#NULL!	#NULL!	#NULL!	#NULL!	#NULL!	#NULL!	#NULL!
27	1988-03-25	2020-08-19	1	1	1	1	32	2	England	7	0		0	12	5	1	#NULL!	#NULL!	#NULL!	1	1	#NULL!	#NULL!	#NULL!	See above	2	2	0	#NULL!	2	2	#NULL!	#NULL!	#NULL!	12	5	1	2	7	1	#NULL!	#NULL!	#NULL!	#NULL!	#NULL!	#NULL!	#NULL!	#NULL!	#NULL!
52	1984-07-15	2020-08-19	1	1	1	1	36	2	Australia	1	0		0	Year 12	1	1	#NULL!	1	#NULL!	#NULL!	1	#NULL!	#NULL!	#NULL!	Manager	1	1	0	#NULL!	2	2	#NULL!	#NULL!	#NULL!	8	6	1	5	10	3	#NULL!	#NULL!	#NULL!	#NULL!	#NULL!	#NULL!	#NULL!	#NULL!	#NULL!
77	1982-07-14	2020-08-19	1	1	1	1	38	2	Australia	1	0		0	12	1	0	#NULL!	#NULL!	1	#NULL!	#NULL!	#NULL!	#NULL!	#NULL!	Clinical psychologist	1	1	0	#NULL!	2	2	#NULL!	#NULL!	#NULL!	5	5	1	3	3	1	#NULL!	#NULL!	#NULL!	#NULL!	#NULL!	#NULL!	#NULL!	#NULL!	#NULL!
120	1981-03-30	2020-08-19	1	1	1	1	39	2	UK	7	1	British Australian	0	All of school	1	0	#NULL!	#NULL!	1	#NULL!	#NULL!	#NULL!	#NULL!	#NULL!	Teacher	1	2	1	36	2	2	#NULL!	#NULL!	#NULL!	2	3	1	4	9	1	#NULL!	#NULL!	#NULL!	#NULL!	#NULL!	#NULL!	#NULL!	#NULL!	#NULL!
127	1974-08-13	2020-08-19	1	1	1	1	46	2	Australia	1	0		0	12	5	1	#NULL!	#NULL!	1	1	1	#NULL!	1	#NULL!	Childcare worker	1	2	0	#NULL!	3	3	#NULL!	#NULL!	#NULL!	13	1	1	11	4	3	9	1	3	#NULL!	#NULL!	#NULL!	#NULL!	#NULL!	#NULL!
168	1976-07-30	2020-08-19	1	1	1	1	44	2	Australia	1	0		0	Year 10	7	0	#NULL!	#NULL!	1	1	#NULL!	#NULL!	#NULL!	#NULL!	Administration officer	4	3	0	#NULL!	2	2	#NULL!	#NULL!	#NULL!	7	10.5	3	6	2.5	3	#NULL!	#NULL!	#NULL!	#NULL!	#NULL!	#NULL!	#NULL!	#NULL!	#NULL!
179	1988-10-20	2020-08-19	1	1	1	1	31	2	Australia	1	0		0	year 12	3	1	#NULL!	#NULL!	1	#NULL!	1	#NULL!	#NULL!	#NULL!	Laboratory technician	1	2	1	11	1	1	2	1	1	#NULL!	#NULL!	#NULL!	#NULL!	#NULL!	#NULL!	#NULL!	#NULL!	#NULL!	#NULL!	#NULL!	#NULL!	#NULL!	#NULL!	#NULL!
187	1983-07-23	2020-08-19	1	1	1	1	37	2	New Zealand	2	0		0	year 12	5	0	1	#NULL!	#NULL!	#NULL!	#NULL!	#NULL!	#NULL!	#NULL!	stay at home Mum	1	2	0	#NULL!	1	1	1	4	3	#NULL!	#NULL!	#NULL!	#NULL!	#NULL!	#NULL!	#NULL!	#NULL!	#NULL!	#NULL!	#NULL!	#NULL!	#NULL!	#NULL!	#NULL!
246	1977-02-01	2020-08-19	1	1	1	1	43	2	Australia	1	0		0	12	1	0	#NULL!	#NULL!	1	#NULL!	#NULL!	#NULL!	1	#NULL!	Town Planner	2	2	0	#NULL!	2	1	6	2	1	#NULL!	#NULL!	#NULL!	#NULL!	#NULL!	#NULL!	#NULL!	#NULL!	#NULL!	#NULL!	#NULL!	#NULL!	#NULL!	#NULL!	#NULL!
265	1971-09-22	2020-08-19	1	1	1	1	48	2	England	7	0		0	Year12	2	1	#NULL!	1	#NULL!	#NULL!	#NULL!	#NULL!	#NULL!	#NULL!	Lecturer	1	2	0	#NULL!	2	2	#NULL!	#NULL!	#NULL!	15	10	1	13	9	3	#NULL!	#NULL!	#NULL!	#NULL!	#NULL!	#NULL!	#NULL!	#NULL!	#NULL!
280	1979-12-20	2020-08-19	1	1	1	1	40	2	Laos	3	1	Chinese	0	Year 12	3	0	#NULL!	#NULL!	#NULL!	1	#NULL!	#NULL!	#NULL!	#NULL!	Product manager	1	2	0	#NULL!	2	2	#NULL!	#NULL!	#NULL!	4	9	1	0	9	1	#NULL!	#NULL!	#NULL!	#NULL!	#NULL!	#NULL!	#NULL!	#NULL!	#NULL!
284	1975-04-12	2020-08-19	1	1	1	1	45	2	Australia	1	0		0	Year 12	1	0	#NULL!	1	#NULL!	#NULL!	#NULL!	#NULL!	#NULL!	#NULL!	Public servant	1	2	0	#NULL!	2	2	#NULL!	#NULL!	#NULL!	13	10	3	11	5	1	#NULL!	#NULL!	#NULL!	#NULL!	#NULL!	#NULL!	#NULL!	#NULL!	#NULL!
402	1976-03-17	2020-08-19	1	1	1	1	44	2	Australia	1	0		0	Year 12	6	1	#NULL!	1	#NULL!	#NULL!	#NULL!	#NULL!	#NULL!	#NULL!	Administration	1	2	0	#NULL!	2	2	#NULL!	#NULL!	#NULL!	13	4	1	11	7	3	#NULL!	#NULL!	#NULL!	#NULL!	#NULL!	#NULL!	#NULL!	#NULL!	#NULL!
459	1969-11-10	2020-08-19	1	1	1	1	50	2	Australia	1	0		0	Year 12	2	0	#NULL!	#NULL!	#NULL!	#NULL!	#NULL!	1	#NULL!	#NULL!	Public servant	6	5	0	#NULL!	4	2	#NULL!	#NULL!	#NULL!	14	1	3	8	2	3	#NULL!	#NULL!	#NULL!	#NULL!	#NULL!	#NULL!	#NULL!	#NULL!	#NULL!
633	1984-10-07	2020-08-19	1	1	1	1	35	2	Australia	1	0		0	13	1	0	#NULL!	1	#NULL!	#NULL!	#NULL!	#NULL!	#NULL!	#NULL!	Policy advisor	1	2	0	#NULL!	2	2	#NULL!	#NULL!	#NULL!	6	11	3	3	6	1	#NULL!	#NULL!	#NULL!	#NULL!	#NULL!	#NULL!	#NULL!	#NULL!	#NULL!
648	1991-02-22	2020-08-19	1	1	1	1	29	2	Australia	1	0		0	Year 12	2	0	#NULL!	#NULL!	#NULL!	#NULL!	#NULL!	#NULL!	#NULL!	1	Teacher	1	1	0	#NULL!	1	1	1	10	1	#NULL!	#NULL!	#NULL!	#NULL!	#NULL!	#NULL!	#NULL!	#NULL!	#NULL!	#NULL!	#NULL!	#NULL!	#NULL!	#NULL!	#NULL!
665	1993-02-09	2020-08-19	1	1	1	1	27	2	Australia	1	0		0	Year 12	5	1	#NULL!	#NULL!	#NULL!	1	1	#NULL!	1	1	Administration	1	1	0	#NULL!	2	2	#NULL!	#NULL!	#NULL!	2	0	3	0	4	1	#NULL!	#NULL!	#NULL!	#NULL!	#NULL!	#NULL!	#NULL!	#NULL!	#NULL!
698	1977-02-15	2020-08-19	1	1	1	1	43	2	Australia	1	0		0	12	5	1	#NULL!	#NULL!	#NULL!	#NULL!	1	#NULL!	#NULL!	#NULL!	teacher aide	3	2	0	#NULL!	3	2	#NULL!	#NULL!	#NULL!	14	10	1	6	4	3	#NULL!	#NULL!	#NULL!	#NULL!	#NULL!	#NULL!	#NULL!	#NULL!	#NULL!
390	1972-08-03	2020-08-19	1	1	1	1	48	2	Australia	1	0		0	High school	4	0	#NULL!	1	#NULL!	#NULL!	#NULL!	#NULL!	#NULL!	#NULL!	Family Day Care operator	4	5	0	#NULL!	2	1	7	1	1	#NULL!	#NULL!	#NULL!	#NULL!	#NULL!	#NULL!	#NULL!	#NULL!	#NULL!	#NULL!	#NULL!	#NULL!	#NULL!	#NULL!	#NULL!
423	1976-01-05	2020-08-19	1	1	1	1	44	2	Australia	1	0		0	Year 12	3	0	#NULL!	#NULL!	1	#NULL!	#NULL!	#NULL!	#NULL!	#NULL!	youth and family worker	2	2	0	#NULL!	2	2	#NULL!	#NULL!	#NULL!	9	7	1	7	4	3	#NULL!	#NULL!	#NULL!	#NULL!	#NULL!	#NULL!	#NULL!	#NULL!	#NULL!
446	1980-10-16	2020-08-19	1	1	1	1	39	2	England	7	0		0	12	3	0	#NULL!	#NULL!	1	1	#NULL!	#NULL!	#NULL!	#NULL!	Physiotherapist	1	2	0	#NULL!	3	3	#NULL!	#NULL!	#NULL!	6	9	3	4	9	3	1	3	1	#NULL!	#NULL!	#NULL!	#NULL!	#NULL!	#NULL!
652	1981-11-23	2020-08-19	1	1	1	1	38	2	Australia	1	0		0	12	2	0	#NULL!	#NULL!	1	#NULL!	#NULL!	#NULL!	#NULL!	#NULL!	Assistant Director	1	2	0	#NULL!	3	3	#NULL!	#NULL!	#NULL!	7	4	3	4	3	3	1	6	3	#NULL!	#NULL!	#NULL!	#NULL!	#NULL!	#NULL!
616	1988-05-13	2020-08-19	1	1	1	1	32	2	United States	8	0		0	Year 12	3	1	#NULL!	#NULL!	1	#NULL!	#NULL!	#NULL!	#NULL!	#NULL!	Registered Nurse / nurse educator	1	2	0	#NULL!	2	2	#NULL!	#NULL!	#NULL!	4	6	3	2	4	1	#NULL!	#NULL!	#NULL!	#NULL!	#NULL!	#NULL!	#NULL!	#NULL!	#NULL!
303	1984-04-26	2020-08-19	1	1	1	1	36	2	Australia	1	0		0	Year 12	3	0	#NULL!	#NULL!	1	#NULL!	#NULL!	#NULL!	#NULL!	#NULL!	Brewery technician	2	2	0	#NULL!	1	1	2	0	3	#NULL!	#NULL!	#NULL!	#NULL!	#NULL!	#NULL!	#NULL!	#NULL!	#NULL!	#NULL!	#NULL!	#NULL!	#NULL!	#NULL!	#NULL!
483	1980-06-26	2020-08-19	1	1	1	1	40	2	Australia	1	0		0	Year 12	1	0	#NULL!	1	#NULL!	#NULL!	#NULL!	#NULL!	#NULL!	#NULL!	Lawyer	1	2	1	5	1	1	2	0	3	#NULL!	#NULL!	#NULL!	#NULL!	#NULL!	#NULL!	#NULL!	#NULL!	#NULL!	#NULL!	#NULL!	#NULL!	#NULL!	#NULL!	#NULL!
40	1987-05-11	2020-08-19	1	1	1	1	33	2	Australia	1	0		0	12	5	0	#NULL!	#NULL!	1	#NULL!	#NULL!	#NULL!	#NULL!	#NULL!	Medical Administration	1	2	0	#NULL!	1	1	1	6	1	#NULL!	#NULL!	#NULL!	#NULL!	#NULL!	#NULL!	#NULL!	#NULL!	#NULL!	#NULL!	#NULL!	#NULL!	#NULL!	#NULL!	#NULL!
72	1972-11-09	2020-08-19	1	1	1	1	47	2	Australia	1	0		0	Post graduate degree and masters	1	1	#NULL!	1	#NULL!	#NULL!	#NULL!	#NULL!	#NULL!	#NULL!	Midwifery educator	1	1	0	#NULL!	5	2	#NULL!	#NULL!	#NULL!	4	8	1	2	10	1	#NULL!	#NULL!	#NULL!	#NULL!	#NULL!	#NULL!	#NULL!	#NULL!	#NULL!
82	1981-11-18	2020-08-19	1	1	1	1	38	2	Australia	1	0		0	10	4	0	#NULL!	#NULL!	#NULL!	1	#NULL!	#NULL!	#NULL!	1	Accountant	2	2	0	#NULL!	3	3	#NULL!	#NULL!	#NULL!	11	10	3	5	9	1	1	9	3	#NULL!	#NULL!	#NULL!	#NULL!	#NULL!	#NULL!
84	1982-04-10	2020-08-19	1	1	1	1	38	2	Sweden	14	1	Swedish/Romani	0	Year 12	4	1	1	#NULL!	#NULL!	#NULL!	#NULL!	#NULL!	#NULL!	#NULL!	Fulltime mum	4	5	0	#NULL!	2	2	#NULL!	#NULL!	#NULL!	11	7	3	3	0	1	#NULL!	#NULL!	#NULL!	#NULL!	#NULL!	#NULL!	#NULL!	#NULL!	#NULL!
273	1982-05-26	2020-08-19	1	1	1	1	38	2	Australia	1	0		0	Year 12	3	1	#NULL!	#NULL!	#NULL!	#NULL!	1	#NULL!	#NULL!	1	Primary school teacher	1	1	0	#NULL!	2	2	#NULL!	#NULL!	#NULL!	12	10	1	6	8	1	#NULL!	#NULL!	#NULL!	#NULL!	#NULL!	#NULL!	#NULL!	#NULL!	#NULL!
505	1988-02-15	2020-08-19	1	1	1	1	32	2	Australia	1	0		0	Year 11	3	1	#NULL!	1	#NULL!	#NULL!	#NULL!	#NULL!	#NULL!	#NULL!	Executive assistant	0	5	0	#NULL!	1	1	7	11	1	#NULL!	#NULL!	#NULL!	#NULL!	#NULL!	#NULL!	#NULL!	#NULL!	#NULL!	#NULL!	#NULL!	#NULL!	#NULL!	#NULL!	#NULL!
8	1971-11-12	2020-08-19	1	1	1	1	48	2	Australia	1	0		0	12	3	1	#NULL!	1	#NULL!	#NULL!	#NULL!	#NULL!	#NULL!	#NULL!	Lecturer	1	1	0	#NULL!	2	2	#NULL!	#NULL!	#NULL!	16	5	1	14	8	1	#NULL!	#NULL!	#NULL!	#NULL!	#NULL!	#NULL!	#NULL!	#NULL!	#NULL!
14	1974-04-16	2020-08-19	1	1	1	1	46	2	New Zealand	2	0		0	Year 11	3	0	#NULL!	#NULL!	1	#NULL!	#NULL!	#NULL!	#NULL!	#NULL!	Midwife	1	1	0	#NULL!	4	2	#NULL!	#NULL!	#NULL!	17	10	3	15	2	3	#NULL!	#NULL!	#NULL!	#NULL!	#NULL!	#NULL!	#NULL!	#NULL!	#NULL!
44	1988-01-28	2020-08-19	1	1	1	1	32	2	Australia	1	0		0	13	4	0	#NULL!	#NULL!	1	1	#NULL!	#NULL!	#NULL!	#NULL!	Call centre manager	1	1	0	#NULL!	2	2	#NULL!	#NULL!	#NULL!	1	11	1	0	3	1	#NULL!	#NULL!	#NULL!	#NULL!	#NULL!	#NULL!	#NULL!	#NULL!	#NULL!
57	1982-09-07	2020-08-19	1	1	1	1	37	2	Australia	1	0		0	12	2	0	#NULL!	#NULL!	1	#NULL!	#NULL!	#NULL!	#NULL!	#NULL!	Registered Midwife/Nurse	1	2	0	#NULL!	2	2	#NULL!	#NULL!	#NULL!	6	10	1	4	8	1	#NULL!	#NULL!	#NULL!	#NULL!	#NULL!	#NULL!	#NULL!	#NULL!	#NULL!
61	1993-10-03	2020-08-19	1	1	1	1	26	2	Australia	1	0		0	Year 12	6	0	#NULL!	#NULL!	#NULL!	1	#NULL!	#NULL!	1	#NULL!	Stay at home mum	1	1	0	#NULL!	3	3	#NULL!	#NULL!	#NULL!	4	4	1	2	11	3	0	8	3	#NULL!	#NULL!	#NULL!	#NULL!	#NULL!	#NULL!
65	#NULL!	2020-08-19	1	1	1	1	#NULL!	2	Australia	1	0		0	Year 12	1	0	#NULL!	1	#NULL!	#NULL!	#NULL!	#NULL!	#NULL!	#NULL!	Change manager	4	3	0	#NULL!	1	1	12	7	1	#NULL!	#NULL!	#NULL!	#NULL!	#NULL!	#NULL!	#NULL!	#NULL!	#NULL!	#NULL!	#NULL!	#NULL!	#NULL!	#NULL!	#NULL!
75	1978-03-02	2020-08-19	1	1	1	1	42	2	New zealand	2	0		0	Year 11	3	0	#NULL!	1	#NULL!	#NULL!	#NULL!	#NULL!	#NULL!	#NULL!	Registered midwife	1	1	0	#NULL!	4	3	#NULL!	#NULL!	#NULL!	16	5	3	14	7	3	8	8	3	#NULL!	#NULL!	#NULL!	#NULL!	#NULL!	#NULL!
99	1978-06-20	2020-08-19	1	1	1	1	42	2	Australia	1	0		0	Post grad	1	0	#NULL!	1	#NULL!	#NULL!	#NULL!	#NULL!	#NULL!	#NULL!	Clinical psychologist	1	2	0	#NULL!	3	3	#NULL!	#NULL!	#NULL!	11	10	3	9	9	1	5	3	3	#NULL!	#NULL!	#NULL!	#NULL!	#NULL!	#NULL!
103	1973-08-17	2020-08-19	1	1	1	1	47	2	Australia	1	0		0	Year 12	3	1	#NULL!	#NULL!	1	#NULL!	#NULL!	#NULL!	#NULL!	#NULL!	Research assistant	3	2	0	#NULL!	1	1	14	4	1	#NULL!	#NULL!	#NULL!	#NULL!	#NULL!	#NULL!	#NULL!	#NULL!	#NULL!	#NULL!	#NULL!	#NULL!	#NULL!	#NULL!	#NULL!
107	1969-08-24	2020-08-19	1	1	1	1	50	2	South Africa	12	0		0	12	1	0	#NULL!	1	#NULL!	#NULL!	#NULL!	#NULL!	#NULL!	#NULL!	GP	1	2	0	#NULL!	3	2	#NULL!	#NULL!	#NULL!	17	3	1	13	11	3	#NULL!	#NULL!	#NULL!	#NULL!	#NULL!	#NULL!	#NULL!	#NULL!	#NULL!
126	1973-03-15	2020-08-19	1	1	1	1	47	2	Australia	1	0		0	Year 12	1	0	#NULL!	#NULL!	1	#NULL!	#NULL!	#NULL!	#NULL!	#NULL!	Academic	1	2	0	#NULL!	2	2	#NULL!	#NULL!	#NULL!	11	4	3	8	5	1	#NULL!	#NULL!	#NULL!	#NULL!	#NULL!	#NULL!	#NULL!	#NULL!	#NULL!
162	1990-05-14	2020-08-19	1	1	1	1	30	2	Australia	1	0		0	12	2	1	#NULL!	1	#NULL!	#NULL!	#NULL!	#NULL!	#NULL!	#NULL!	Solicitor	1	2	0	#NULL!	1	1	1	3	1	#NULL!	#NULL!	#NULL!	#NULL!	#NULL!	#NULL!	#NULL!	#NULL!	#NULL!	#NULL!	#NULL!	#NULL!	#NULL!	#NULL!	#NULL!
163	1968-03-26	2020-08-19	1	1	1	1	52	2	Australia	1	0		0	Year 12	3	0	#NULL!	#NULL!	1	#NULL!	#NULL!	#NULL!	#NULL!	#NULL!	Teacher	1	1	0	#NULL!	3	1	12	1	3	#NULL!	#NULL!	#NULL!	#NULL!	#NULL!	#NULL!	#NULL!	#NULL!	#NULL!	#NULL!	#NULL!	#NULL!	#NULL!	#NULL!	#NULL!
189	1986-06-15	2020-08-19	1	1	1	1	34	2	India	10	1	Keralite	0	12	1	0	#NULL!	#NULL!	#NULL!	#NULL!	#NULL!	#NULL!	#NULL!	1	Provisional psychologist	1	2	0	#NULL!	1	1	1	5	3	#NULL!	#NULL!	#NULL!	#NULL!	#NULL!	#NULL!	#NULL!	#NULL!	#NULL!	#NULL!	#NULL!	#NULL!	#NULL!	#NULL!	#NULL!
221	1981-07-15	2020-08-19	1	1	1	1	39	2	Australia	1	0		0	Year 12	3	1	#NULL!	#NULL!	1	#NULL!	#NULL!	#NULL!	#NULL!	#NULL!	Kitchen assistant	1	1	0	#NULL!	3	3	#NULL!	#NULL!	#NULL!	11	10	1	8	9	1	5	8	3	#NULL!	#NULL!	#NULL!	#NULL!	#NULL!	#NULL!
224	1989-04-20	2020-08-19	1	1	1	1	31	2	Australia	1	0		0	12	3	0	#NULL!	#NULL!	#NULL!	1	#NULL!	#NULL!	#NULL!	#NULL!	Teacher	1	1	0	#NULL!	2	2	#NULL!	#NULL!	#NULL!	2	9	3	1	6	1	#NULL!	#NULL!	#NULL!	#NULL!	#NULL!	#NULL!	#NULL!	#NULL!	#NULL!
241	1960-11-21	2020-08-19	1	1	1	1	59	2	United kingdom	7	0		0	Year 12	1	0	#NULL!	1	#NULL!	#NULL!	#NULL!	#NULL!	#NULL!	#NULL!	Regional business manager NT	4	5	0	#NULL!	2	2	#NULL!	#NULL!	#NULL!	17	8	3	15	11	3	#NULL!	#NULL!	#NULL!	#NULL!	#NULL!	#NULL!	#NULL!	#NULL!	#NULL!
256	1983-04-04	2020-08-19	1	1	1	1	37	2	USA	8	1	Mexican and Greek	0	Year 12	3	0	#NULL!	#NULL!	1	1	#NULL!	#NULL!	#NULL!	#NULL!	primary school teacher	1	2	0	#NULL!	2	2	#NULL!	#NULL!	#NULL!	3	3	3	1	3	1	#NULL!	#NULL!	#NULL!	#NULL!	#NULL!	#NULL!	#NULL!	#NULL!	#NULL!
263	1988-07-03	2020-08-19	1	1	1	1	32	2	Australia	1	0		0	Year 10	1	1	1	#NULL!	#NULL!	1	1	#NULL!	1	#NULL!	Housewife	1	3	0	#NULL!	1	1	2	9	3	#NULL!	#NULL!	#NULL!	#NULL!	#NULL!	#NULL!	#NULL!	#NULL!	#NULL!	#NULL!	#NULL!	#NULL!	#NULL!	#NULL!	#NULL!
279	1975-09-19	2020-08-19	1	1	1	1	44	2	Australia	1	0		3	Year 10	4	0	#NULL!	1	#NULL!	#NULL!	#NULL!	#NULL!	#NULL!	#NULL!	Hairdresser	1	1	0	#NULL!	2	2	#NULL!	#NULL!	#NULL!	17	7	3	8	3	3	#NULL!	#NULL!	#NULL!	#NULL!	#NULL!	#NULL!	#NULL!	#NULL!	#NULL!
286	1985-04-13	2020-08-19	1	1	1	1	35	2	China	5	1	Chinese	0	Year 12	3	0	#NULL!	1	#NULL!	#NULL!	#NULL!	#NULL!	#NULL!	#NULL!	Credit Manager	1	2	1	7	1	1	2	2	3	#NULL!	#NULL!	#NULL!	#NULL!	#NULL!	#NULL!	#NULL!	#NULL!	#NULL!	#NULL!	#NULL!	#NULL!	#NULL!	#NULL!	#NULL!
323	1980-08-14	2020-08-19	1	1	1	1	40	2	Australia	1	0		0	Year 12	1	0	#NULL!	#NULL!	1	#NULL!	#NULL!	#NULL!	#NULL!	#NULL!	Dietitian manager	1	1	0	#NULL!	1	1	1	0	3	#NULL!	#NULL!	#NULL!	#NULL!	#NULL!	#NULL!	#NULL!	#NULL!	#NULL!	#NULL!	#NULL!	#NULL!	#NULL!	#NULL!	#NULL!
429	1979-05-02	2020-08-19	1	1	1	1	41	2	France	6	1	French	0	Year 12	1	0	#NULL!	#NULL!	#NULL!	#NULL!	#NULL!	#NULL!	#NULL!	1	Environmental Consultant	1	3	0	#NULL!	2	2	#NULL!	#NULL!	#NULL!	8	8	3	4	6	1	#NULL!	#NULL!	#NULL!	#NULL!	#NULL!	#NULL!	#NULL!	#NULL!	#NULL!
430	1999-09-01	2020-08-19	1	1	1	1	20	2	Australia	1	0		0	Year 10	4	0	#NULL!	#NULL!	1	1	#NULL!	#NULL!	#NULL!	1	Child care	1	3	0	#NULL!	1	1	0	8	1	#NULL!	#NULL!	#NULL!	#NULL!	#NULL!	#NULL!	#NULL!	#NULL!	#NULL!	#NULL!	#NULL!	#NULL!	#NULL!	#NULL!	#NULL!
436	1982-10-15	2020-08-19	1	1	1	1	37	2	Australia	1	0		0	Year 12	1	0	#NULL!	1	#NULL!	#NULL!	#NULL!	#NULL!	#NULL!	#NULL!	Lecturer	1	2	0	#NULL!	2	2	#NULL!	#NULL!	#NULL!	9	5	3	6	2	1	#NULL!	#NULL!	#NULL!	#NULL!	#NULL!	#NULL!	#NULL!	#NULL!	#NULL!
499	1974-09-16	2020-08-19	1	1	1	1	45	2	Zimbabwe	12	0		0	12	3	0	#NULL!	#NULL!	#NULL!	#NULL!	#NULL!	1	#NULL!	#NULL!	Stay at home mum	1	1	0	#NULL!	2	2	#NULL!	#NULL!	#NULL!	14	6	1	8	7	3	#NULL!	#NULL!	#NULL!	#NULL!	#NULL!	#NULL!	#NULL!	#NULL!	#NULL!
536	1984-09-28	2020-08-19	1	1	1	1	35	2	australia	1	1	European	0	12	3	1	#NULL!	#NULL!	1	#NULL!	#NULL!	#NULL!	#NULL!	#NULL!	cleaner	1	2	0	#NULL!	3	3	#NULL!	#NULL!	#NULL!	7	7	3	5	4	3	2	7	1	#NULL!	#NULL!	#NULL!	#NULL!	#NULL!	#NULL!
555	1987-11-24	2020-08-19	1	1	1	1	32	2	Australia	1	0		1	Year 10	3	0	#NULL!	1	#NULL!	1	#NULL!	#NULL!	#NULL!	#NULL!	Financial admin	1	1	0	#NULL!	1	1	0	3	1	#NULL!	#NULL!	#NULL!	#NULL!	#NULL!	#NULL!	#NULL!	#NULL!	#NULL!	#NULL!	#NULL!	#NULL!	#NULL!	#NULL!	#NULL!
573	1977-10-19	2020-08-19	1	1	1	1	42	2	Australia	1	0		0	12	3	0	#NULL!	#NULL!	#NULL!	#NULL!	#NULL!	#NULL!	#NULL!	1	Accountant	2	4	0	#NULL!	3	3	#NULL!	#NULL!	#NULL!	7	5	3	2	11	3	0	4	3	#NULL!	#NULL!	#NULL!	#NULL!	#NULL!	#NULL!
679	1980-09-23	2020-08-19	1	1	1	1	39	2	Uk	7	0		0	12	4	1	#NULL!	#NULL!	1	1	#NULL!	#NULL!	#NULL!	#NULL!	Preschool educator	1	3	0	#NULL!	5	5	#NULL!	#NULL!	#NULL!	16	1	3	14	5	1	10	11	3	8	11	3	3	10	1
705	1984-01-26	2020-08-19	1	1	1	1	36	2	Australia	1	0		0	Year 12	3	0	#NULL!	#NULL!	#NULL!	1	#NULL!	#NULL!	#NULL!	#NULL!	Teacher	1	1	0	#NULL!	3	3	#NULL!	#NULL!	#NULL!	12	10	3	7	6	3	3	7	1	#NULL!	#NULL!	#NULL!	#NULL!	#NULL!	#NULL!
719	1978-10-06	2020-08-19	1	1	1	1	41	2	Australia	1	0		0	Year12	3	0	#NULL!	1	#NULL!	#NULL!	#NULL!	#NULL!	#NULL!	#NULL!	Communications manager	1	1	0	#NULL!	2	2	#NULL!	#NULL!	#NULL!	15	5	3	9	8	1	#NULL!	#NULL!	#NULL!	#NULL!	#NULL!	#NULL!	#NULL!	#NULL!	#NULL!
752	1971-06-19	2020-08-19	1	1	1	1	49	2	Australia	1	0		0	year 12	1	1	#NULL!	#NULL!	1	#NULL!	#NULL!	#NULL!	#NULL!	#NULL!	Public Health	1	3	0	#NULL!	2	2	#NULL!	#NULL!	#NULL!	15	4	3	13	5	3	#NULL!	#NULL!	#NULL!	#NULL!	#NULL!	#NULL!	#NULL!	#NULL!	#NULL!
842	1983-07-23	2020-08-19	1	1	1	1	37	2	Australia	1	0		0	Year 12	3	0	#NULL!	#NULL!	1	#NULL!	#NULL!	#NULL!	#NULL!	#NULL!	Registered nurse	1	2	0	#NULL!	1	1	2	7	1	#NULL!	#NULL!	#NULL!	#NULL!	#NULL!	#NULL!	#NULL!	#NULL!	#NULL!	#NULL!	#NULL!	#NULL!	#NULL!	#NULL!	#NULL!
46	1973-07-10	2020-08-19	1	1	1	1	47	2	Australia	1	0		0	12	2	1	#NULL!	#NULL!	1	#NULL!	#NULL!	#NULL!	#NULL!	#NULL!	Administration	2	1	0	#NULL!	2	2	#NULL!	#NULL!	#NULL!	16	6	3	12	1	3	#NULL!	#NULL!	#NULL!	#NULL!	#NULL!	#NULL!	#NULL!	#NULL!	#NULL!
86	1966-09-01	2020-08-19	1	1	1	1	53	2	New Zealand	2	0		0	12	3	1	#NULL!	#NULL!	1	#NULL!	#NULL!	#NULL!	#NULL!	#NULL!	Social worker	1	2	0	#NULL!	3	2	#NULL!	#NULL!	#NULL!	16	11	1	14	2	3	#NULL!	#NULL!	#NULL!	#NULL!	#NULL!	#NULL!	#NULL!	#NULL!	#NULL!
91	1969-06-21	2020-08-19	1	1	1	1	51	2	Australia	1	0		0	12	2	0	#NULL!	1	#NULL!	#NULL!	#NULL!	#NULL!	#NULL!	#NULL!	Lawyer	0	3	0	#NULL!	3	2	#NULL!	#NULL!	#NULL!	15	3	3	12	3	3	#NULL!	#NULL!	#NULL!	#NULL!	#NULL!	#NULL!	#NULL!	#NULL!	#NULL!
94	1977-11-21	2020-08-19	1	1	1	1	42	2	Australia	1	0		0	Year 12	1	1	#NULL!	#NULL!	1	#NULL!	#NULL!	#NULL!	#NULL!	#NULL!	Primary School Teacher	1	1	0	#NULL!	3	3	#NULL!	#NULL!	#NULL!	12	0	3	10	5	1	8	9	3	#NULL!	#NULL!	#NULL!	#NULL!	#NULL!	#NULL!
118	1964-03-30	2020-08-19	1	1	1	1	56	2	UK	7	0		0	Post grad	1	0	#NULL!	1	#NULL!	#NULL!	#NULL!	#NULL!	#NULL!	#NULL!	Doctor	5	3	0	#NULL!	2	1	15	5	1	#NULL!	#NULL!	#NULL!	#NULL!	#NULL!	#NULL!	#NULL!	#NULL!	#NULL!	#NULL!	#NULL!	#NULL!	#NULL!	#NULL!	#NULL!
195	1984-09-30	2020-08-19	1	1	1	1	35	2	Australia	1	0		0	Year 12	3	0	#NULL!	1	#NULL!	#NULL!	#NULL!	#NULL!	#NULL!	#NULL!	Environmental consultant	1	3	0	#NULL!	3	3	#NULL!	#NULL!	#NULL!	8	11	1	6	6	3	2	11	3	#NULL!	#NULL!	#NULL!	#NULL!	#NULL!	#NULL!
217	1978-04-05	2020-08-19	1	1	1	1	42	2	Australia	1	0		0	Yr 12	5	1	#NULL!	#NULL!	#NULL!	#NULL!	1	#NULL!	#NULL!	#NULL!	Table games supervisor	2	4	0	#NULL!	4	4	#NULL!	#NULL!	#NULL!	15	5	1	13	7	1	10	1	1	4	6	1	#NULL!	#NULL!	#NULL!
220	1982-08-11	2020-08-19	1	1	1	1	38	2	Australia	1	0		0	Year 12	3	0	#NULL!	#NULL!	1	#NULL!	#NULL!	#NULL!	#NULL!	#NULL!	Speech pathologist	1	2	0	#NULL!	3	3	#NULL!	#NULL!	#NULL!	8	0	1	6	2	1	3	5	3	#NULL!	#NULL!	#NULL!	#NULL!	#NULL!	#NULL!
342	1980-11-08	2020-08-19	1	1	1	1	39	2	Singapore	4	0		0	12	3	1	#NULL!	#NULL!	1	1	1	#NULL!	#NULL!	#NULL!	Interior decoration	1	2	0	#NULL!	3	3	#NULL!	#NULL!	#NULL!	8	4	1	6	2	3	3	4	1	#NULL!	#NULL!	#NULL!	#NULL!	#NULL!	#NULL!
409	1958-12-17	2020-08-19	1	1	1	1	61	2	Australia	1	0		0	Year 11	2	1	#NULL!	1	#NULL!	#NULL!	#NULL!	#NULL!	#NULL!	#NULL!	Registered nurse	5	5	0	#NULL!	2	1	16	9	3	#NULL!	#NULL!	#NULL!	#NULL!	#NULL!	#NULL!	#NULL!	#NULL!	#NULL!	#NULL!	#NULL!	#NULL!	#NULL!	#NULL!	#NULL!
457	1982-03-24	2020-08-19	1	1	1	1	38	2	Australia	1	0		0	12	1	1	#NULL!	#NULL!	1	#NULL!	#NULL!	#NULL!	#NULL!	#NULL!	Clinical psychologist	1	4	0	#NULL!	2	2	#NULL!	#NULL!	#NULL!	4	3	1	2	5	3	#NULL!	#NULL!	#NULL!	#NULL!	#NULL!	#NULL!	#NULL!	#NULL!	#NULL!
512	1993-10-08	2020-08-19	1	1	1	1	26	2	Australia	1	0		0	Year 12	3	0	#NULL!	#NULL!	1	#NULL!	#NULL!	#NULL!	#NULL!	#NULL!	Digital Marketing / Communications Manag	1	2	0	#NULL!	3	3	#NULL!	#NULL!	#NULL!	1	11	1	0	5	1	10	1	3	#NULL!	#NULL!	#NULL!	#NULL!	#NULL!	#NULL!
548	1984-01-09	2020-08-19	1	1	1	1	36	2	Australia	1	0		0	12	3	1	#NULL!	#NULL!	1	#NULL!	#NULL!	#NULL!	#NULL!	#NULL!	Assistant in medicine	1	1	0	#NULL!	1	1	3	7	3	#NULL!	#NULL!	#NULL!	#NULL!	#NULL!	#NULL!	#NULL!	#NULL!	#NULL!	#NULL!	#NULL!	#NULL!	#NULL!	#NULL!	#NULL!
585	1981-05-28	2020-08-19	1	1	1	1	39	2	Australia	1	0		0	Year 12	3	0	#NULL!	#NULL!	1	#NULL!	#NULL!	#NULL!	#NULL!	#NULL!	Graphic designer	1	4	0	#NULL!	1	1	1	0	3	#NULL!	#NULL!	#NULL!	#NULL!	#NULL!	#NULL!	#NULL!	#NULL!	#NULL!	#NULL!	#NULL!	#NULL!	#NULL!	#NULL!	#NULL!
594	1981-07-28	2020-08-19	1	1	1	1	39	2	Australia	1	0		0	Yr 12	2	0	#NULL!	#NULL!	1	#NULL!	#NULL!	#NULL!	#NULL!	#NULL!	Project officer	1	1	0	#NULL!	3	3	#NULL!	#NULL!	#NULL!	9	9	1	7	5	1	2	11	3	#NULL!	#NULL!	#NULL!	#NULL!	#NULL!	#NULL!
596	1980-07-25	2020-08-19	1	1	1	1	40	2	Australia	1	0		0	Year 12	2	1	#NULL!	1	#NULL!	#NULL!	#NULL!	#NULL!	#NULL!	#NULL!	Cook	2	2	0	#NULL!	1	1	4	4	3	#NULL!	#NULL!	#NULL!	#NULL!	#NULL!	#NULL!	#NULL!	#NULL!	#NULL!	#NULL!	#NULL!	#NULL!	#NULL!	#NULL!	#NULL!
657	1981-03-20	2020-08-19	1	1	1	1	39	2	England	7	0		0	A Level	5	0	#NULL!	#NULL!	1	#NULL!	#NULL!	#NULL!	#NULL!	#NULL!	Online personal shopper at Woolworths. A	1	1	0	#NULL!	2	2	#NULL!	#NULL!	#NULL!	8	4	1	3	4	3	#NULL!	#NULL!	#NULL!	#NULL!	#NULL!	#NULL!	#NULL!	#NULL!	#NULL!
739	1977-06-08	2020-08-19	1	1	1	1	43	2	Australia	1	1	Slovenian / Australian	0	12	1	0	#NULL!	1	#NULL!	#NULL!	#NULL!	#NULL!	#NULL!	#NULL!	Project manager	1	1	0	#NULL!	2	2	#NULL!	#NULL!	#NULL!	15	0	1	13	2	1	#NULL!	#NULL!	#NULL!	#NULL!	#NULL!	#NULL!	#NULL!	#NULL!	#NULL!
803	1981-11-02	2020-08-19	1	1	1	1	38	2	Australia	1	0		0	12	5	0	1	#NULL!	#NULL!	#NULL!	#NULL!	#NULL!	#NULL!	#NULL!	Horticulturist	3	2	0	#NULL!	1	1	10	10	1	#NULL!	#NULL!	#NULL!	#NULL!	#NULL!	#NULL!	#NULL!	#NULL!	#NULL!	#NULL!	#NULL!	#NULL!	#NULL!	#NULL!	#NULL!
816	1969-06-30	2020-08-19	1	1	1	1	51	2	Australia	1	0		0	Year 10	4	1	#NULL!	1	#NULL!	#NULL!	#NULL!	#NULL!	#NULL!	#NULL!	Hospitality	2	1	0	#NULL!	1	1	15	2	3	#NULL!	#NULL!	#NULL!	#NULL!	#NULL!	#NULL!	#NULL!	#NULL!	#NULL!	#NULL!	#NULL!	#NULL!	#NULL!	#NULL!	#NULL!
834	1981-01-16	2020-08-19	1	1	1	1	39	2	Australia	1	0		0	12	3	0	#NULL!	#NULL!	1	#NULL!	#NULL!	#NULL!	#NULL!	#NULL!	Physiotherapist	2	2	0	#NULL!	2	2	#NULL!	#NULL!	#NULL!	6	2	1	4	8	3	#NULL!	#NULL!	#NULL!	#NULL!	#NULL!	#NULL!	#NULL!	#NULL!	#NULL!
837	1974-08-10	2020-08-19	1	1	1	1	46	2	Australia	1	0		0	Year 12	3	1	#NULL!	1	#NULL!	#NULL!	#NULL!	#NULL!	#NULL!	#NULL!	Self employed	1	4	0	#NULL!	1	1	9	9	1	#NULL!	#NULL!	#NULL!	#NULL!	#NULL!	#NULL!	#NULL!	#NULL!	#NULL!	#NULL!	#NULL!	#NULL!	#NULL!	#NULL!	#NULL!
125	1977-02-02	2020-08-19	1	1	1	1	43	2	Australia	1	0		0	Year 12	3	1	#NULL!	#NULL!	1	#NULL!	#NULL!	#NULL!	#NULL!	#NULL!	Nurse	1	1	0	#NULL!	1	1	4	9	3	#NULL!	#NULL!	#NULL!	#NULL!	#NULL!	#NULL!	#NULL!	#NULL!	#NULL!	#NULL!	#NULL!	#NULL!	#NULL!	#NULL!	#NULL!
440	1978-11-09	2020-08-19	1	1	1	1	41	2	Australia	1	0		0	year 12	4	1	#NULL!	1	#NULL!	#NULL!	#NULL!	#NULL!	#NULL!	#NULL!	research assistant	1	2	0	#NULL!	2	2	#NULL!	#NULL!	#NULL!	9	5	3	7	5	1	#NULL!	#NULL!	#NULL!	#NULL!	#NULL!	#NULL!	#NULL!	#NULL!	#NULL!
478	1988-11-17	2020-08-19	1	1	1	1	31	2	Australia	1	0		0	Year 12	3	0	#NULL!	#NULL!	1	#NULL!	#NULL!	#NULL!	#NULL!	#NULL!	Teacher	1	1	0	#NULL!	1	1	1	9	1	#NULL!	#NULL!	#NULL!	#NULL!	#NULL!	#NULL!	#NULL!	#NULL!	#NULL!	#NULL!	#NULL!	#NULL!	#NULL!	#NULL!	#NULL!
540	1980-09-29	2020-08-19	1	1	1	1	39	2	Canada	8	0		0	Year 12	1	0	1	#NULL!	1	1	#NULL!	#NULL!	#NULL!	#NULL!	Music Teacher	4	2	0	#NULL!	2	2	#NULL!	#NULL!	#NULL!	10	1	1	7	2	3	#NULL!	#NULL!	#NULL!	#NULL!	#NULL!	#NULL!	#NULL!	#NULL!	#NULL!
634	1985-04-08	2020-08-19	1	1	1	1	35	2	Australia	1	0		0	12	1	0	#NULL!	#NULL!	1	#NULL!	#NULL!	#NULL!	#NULL!	#NULL!	Pharmacist	1	2	0	#NULL!	1	1	1	8	3	#NULL!	#NULL!	#NULL!	#NULL!	#NULL!	#NULL!	#NULL!	#NULL!	#NULL!	#NULL!	#NULL!	#NULL!	#NULL!	#NULL!	#NULL!
717	1975-01-22	2020-08-19	1	1	1	1	45	2	Australia	1	0		0	12	1	0	#NULL!	#NULL!	1	#NULL!	#NULL!	#NULL!	#NULL!	#NULL!	Psychologist	1	2	0	#NULL!	2	2	#NULL!	#NULL!	#NULL!	11	11	3	9	2	1	#NULL!	#NULL!	#NULL!	#NULL!	#NULL!	#NULL!	#NULL!	#NULL!	#NULL!
753	1976-12-14	2020-08-19	1	1	1	1	43	2	Australia	1	0		0	Year 12	1	0	#NULL!	#NULL!	1	#NULL!	#NULL!	#NULL!	#NULL!	#NULL!	Audiologist	1	2	0	#NULL!	2	2	#NULL!	#NULL!	#NULL!	12	2	3	9	5	3	#NULL!	#NULL!	#NULL!	#NULL!	#NULL!	#NULL!	#NULL!	#NULL!	#NULL!
2	1977-07-05	2020-08-19	1	1	1	1	43	2	Ireland	7	1	Irish	0	Yr 12	1	0	1	#NULL!	#NULL!	1	#NULL!	#NULL!	#NULL!	#NULL!	Child Protection Adolescent	2	2	0	#NULL!	2	2	#NULL!	#NULL!	#NULL!	12	11.5	3	5	10	3	#NULL!	#NULL!	#NULL!	#NULL!	#NULL!	#NULL!	#NULL!	#NULL!	#NULL!
92	1979-04-03	2020-08-19	1	1	1	1	41	2	Australia	1	1	Australian	0	Year 12	3	0	#NULL!	#NULL!	1	#NULL!	#NULL!	#NULL!	#NULL!	#NULL!	Caterer	1	2	0	#NULL!	2	2	#NULL!	#NULL!	#NULL!	8	6	3	6	8	1	#NULL!	#NULL!	#NULL!	#NULL!	#NULL!	#NULL!	#NULL!	#NULL!	#NULL!
134	1977-06-15	2020-08-19	1	1	1	1	43	2	Australia	1	0		0	12	1	1	#NULL!	1	#NULL!	#NULL!	#NULL!	#NULL!	#NULL!	#NULL!	Researcher	1	1	0	#NULL!	2	2	#NULL!	#NULL!	#NULL!	11	11	3	9	4	3	#NULL!	#NULL!	#NULL!	#NULL!	#NULL!	#NULL!	#NULL!	#NULL!	#NULL!
210	1985-12-03	2020-08-19	1	1	1	1	34	2	India	10	1	Indian	0	12	1	0	#NULL!	#NULL!	1	#NULL!	#NULL!	#NULL!	#NULL!	#NULL!	Postdoctoral research fellow	1	2	0	#NULL!	2	2	#NULL!	#NULL!	#NULL!	2	5	3	0	6	1	#NULL!	#NULL!	#NULL!	#NULL!	#NULL!	#NULL!	#NULL!	#NULL!	#NULL!
233	1982-06-23	2020-08-19	1	1	1	1	38	2	Australia	1	0		0	12	2	0	#NULL!	#NULL!	1	#NULL!	#NULL!	#NULL!	#NULL!	#NULL!	Teacher	1	3	0	#NULL!	3	3	#NULL!	#NULL!	#NULL!	6	9	1	4	4	1	0	10	1	#NULL!	#NULL!	#NULL!	#NULL!	#NULL!	#NULL!
406	1986-11-12	2020-08-19	1	1	1	1	33	2	Australia	1	0		0	Year 12	3	1	#NULL!	#NULL!	#NULL!	#NULL!	#NULL!	#NULL!	#NULL!	1	Support Worker	1	2	0	#NULL!	1	1	1	9	1	#NULL!	#NULL!	#NULL!	#NULL!	#NULL!	#NULL!	#NULL!	#NULL!	#NULL!	#NULL!	#NULL!	#NULL!	#NULL!	#NULL!	#NULL!
530	1987-05-11	2020-08-19	1	1	1	1	33	2	Australia	1	0		0	Year 12	3	0	#NULL!	1	#NULL!	1	#NULL!	#NULL!	#NULL!	#NULL!	Teacher	2	2	0	#NULL!	1	1	0	2	3	#NULL!	#NULL!	#NULL!	#NULL!	#NULL!	#NULL!	#NULL!	#NULL!	#NULL!	#NULL!	#NULL!	#NULL!	#NULL!	#NULL!	#NULL!
535	1985-06-30	2020-08-19	1	1	1	1	35	2	Ukraine	13	1	Canadian	0	12	3	0	#NULL!	1	#NULL!	#NULL!	#NULL!	#NULL!	#NULL!	#NULL!	Media Agency Leader	2	2	0	#NULL!	1	1	2	2	1	#NULL!	#NULL!	#NULL!	#NULL!	#NULL!	#NULL!	#NULL!	#NULL!	#NULL!	#NULL!	#NULL!	#NULL!	#NULL!	#NULL!	#NULL!
553	1981-03-20	2020-08-19	1	1	1	1	39	2	Australia	1	0		0	Year 12	3	0	#NULL!	#NULL!	1	1	#NULL!	#NULL!	#NULL!	#NULL!	Marketing	1	2	0	#NULL!	2	2	#NULL!	#NULL!	#NULL!	4	8	3	1	0	1	#NULL!	#NULL!	#NULL!	#NULL!	#NULL!	#NULL!	#NULL!	#NULL!	#NULL!
561	1982-08-05	2020-08-19	1	1	1	1	38	2	australia	1	0		0	year 12	4	1	1	#NULL!	#NULL!	1	1	#NULL!	#NULL!	#NULL!	interior designer	2	4	0	#NULL!	2	2	#NULL!	#NULL!	#NULL!	4	11	3	1	3	3	#NULL!	#NULL!	#NULL!	#NULL!	#NULL!	#NULL!	#NULL!	#NULL!	#NULL!
564	1981-02-21	2020-08-19	1	1	1	1	39	2	Australia	1	0		0	Year 10	5	0	1	#NULL!	#NULL!	#NULL!	#NULL!	#NULL!	#NULL!	#NULL!	Casino worker	2	2	0	#NULL!	3	2	#NULL!	#NULL!	#NULL!	11	0	3	0	11	3	#NULL!	#NULL!	#NULL!	#NULL!	#NULL!	#NULL!	#NULL!	#NULL!	#NULL!
579	1988-05-01	2020-08-19	1	1	1	1	32	2	Australia	1	0		0	12	2	0	#NULL!	#NULL!	#NULL!	1	#NULL!	#NULL!	#NULL!	#NULL!	High school teacher	1	2	0	#NULL!	2	2	#NULL!	#NULL!	#NULL!	1	11	1	0	4	3	#NULL!	#NULL!	#NULL!	#NULL!	#NULL!	#NULL!	#NULL!	#NULL!	#NULL!
765	1988-07-01	2020-08-19	1	1	1	1	32	2	Australia	1	0		0	Year 12	2	0	#NULL!	#NULL!	#NULL!	1	#NULL!	#NULL!	#NULL!	#NULL!	Secondary teacher	1	1	0	#NULL!	2	2	#NULL!	#NULL!	#NULL!	2	2	1	0	1	1	#NULL!	#NULL!	#NULL!	#NULL!	#NULL!	#NULL!	#NULL!	#NULL!	#NULL!
854	1979-03-20	2020-08-19	1	1	1	1	41	2	Jamaica	15	1	Jamaican/Caribbean	0	Year 12	1	0	#NULL!	#NULL!	1	1	#NULL!	#NULL!	#NULL!	#NULL!	Teacher Aide	1	1	0	#NULL!	2	2	#NULL!	#NULL!	#NULL!	13	11	1	9	5	3	#NULL!	#NULL!	#NULL!	#NULL!	#NULL!	#NULL!	#NULL!	#NULL!	#NULL!
104	1974-06-18	2020-08-19	1	1	1	1	46	2	Australia	1	0		0	Year 12	4	0	#NULL!	#NULL!	1	#NULL!	#NULL!	#NULL!	#NULL!	#NULL!	Nurse	1	4	0	#NULL!	2	1	16	0	1	#NULL!	#NULL!	#NULL!	#NULL!	#NULL!	#NULL!	#NULL!	#NULL!	#NULL!	#NULL!	#NULL!	#NULL!	#NULL!	#NULL!	#NULL!
112	1983-12-23	2020-08-19	1	1	1	1	36	2	Australia	1	0		0	12	1	0	#NULL!	#NULL!	1	1	#NULL!	#NULL!	#NULL!	#NULL!	Audiologist	1	2	0	#NULL!	2	2	#NULL!	#NULL!	#NULL!	4	6	1	2	8	1	#NULL!	#NULL!	#NULL!	#NULL!	#NULL!	#NULL!	#NULL!	#NULL!	#NULL!
171	1980-07-03	2020-08-19	1	1	1	1	40	2	Australia	1	0		0	12	4	0	#NULL!	#NULL!	1	#NULL!	#NULL!	#NULL!	#NULL!	#NULL!	Administration	2	3	0	#NULL!	2	2	#NULL!	#NULL!	#NULL!	12	3	3	5	7	3	#NULL!	#NULL!	#NULL!	#NULL!	#NULL!	#NULL!	#NULL!	#NULL!	#NULL!
173	1982-11-03	2020-08-19	1	1	1	1	37	2	Australia	1	1	Anglo- Australian	0	Year 12	1	0	#NULL!	#NULL!	1	#NULL!	#NULL!	#NULL!	#NULL!	#NULL!	Academic	1	1	0	#NULL!	2	2	#NULL!	#NULL!	#NULL!	6	3	3	1	21	3	#NULL!	#NULL!	#NULL!	#NULL!	#NULL!	#NULL!	#NULL!	#NULL!	#NULL!
209	1982-04-14	2020-08-19	1	1	1	1	38	2	Australia	1	0		0	12	3	0	#NULL!	#NULL!	#NULL!	1	#NULL!	#NULL!	#NULL!	#NULL!	Parenting	1	1	0	#NULL!	4	4	#NULL!	#NULL!	#NULL!	8	6	3	6	6	1	4	10	1	1	10	1	#NULL!	#NULL!	#NULL!
229	1970-02-27	2020-08-19	1	1	1	1	50	2	Australia	1	0		0	Year 12	2	0	#NULL!	1	#NULL!	#NULL!	#NULL!	#NULL!	#NULL!	#NULL!	Teacher	1	3	0	#NULL!	3	1	12	11	1	#NULL!	#NULL!	#NULL!	#NULL!	#NULL!	#NULL!	#NULL!	#NULL!	#NULL!	#NULL!	#NULL!	#NULL!	#NULL!	#NULL!	#NULL!
248	1990-11-19	2020-08-19	1	1	1	1	29	2	Australia	1	0		0	12	3	0	#NULL!	#NULL!	1	#NULL!	#NULL!	#NULL!	#NULL!	#NULL!	Interior Design	1	2	0	#NULL!	2	2	#NULL!	#NULL!	#NULL!	2	11	3	0	4	1	#NULL!	#NULL!	#NULL!	#NULL!	#NULL!	#NULL!	#NULL!	#NULL!	#NULL!
249	1969-08-02	2020-08-19	1	1	1	1	51	2	Australia	1	0		0	12	6	0	#NULL!	#NULL!	1	#NULL!	#NULL!	#NULL!	#NULL!	#NULL!	Canteen manager	1	1	0	#NULL!	4	2	#NULL!	#NULL!	#NULL!	15	5	1	12	11	3	#NULL!	#NULL!	#NULL!	#NULL!	#NULL!	#NULL!	#NULL!	#NULL!	#NULL!
254	1984-03-08	2020-08-19	1	1	1	1	36	2	Australia	1	0		0	12	3	0	#NULL!	#NULL!	1	#NULL!	#NULL!	#NULL!	#NULL!	#NULL!	Communications manager	1	1	0	#NULL!	2	2	#NULL!	#NULL!	#NULL!	4	7	1	0	11	3	#NULL!	#NULL!	#NULL!	#NULL!	#NULL!	#NULL!	#NULL!	#NULL!	#NULL!
300	1988-05-17	2020-08-19	1	1	1	1	32	2	Australia	1	0		0	12	1	1	#NULL!	#NULL!	1	#NULL!	#NULL!	#NULL!	#NULL!	#NULL!	Charity manager	1	4	0	#NULL!	2	2	#NULL!	#NULL!	#NULL!	4	3	2	0	10	2	#NULL!	#NULL!	#NULL!	#NULL!	#NULL!	#NULL!	#NULL!	#NULL!	#NULL!
310	1986-06-01	2020-08-19	1	1	1	1	34	2	Australia	1	0		0	10	5	0	#NULL!	1	#NULL!	#NULL!	#NULL!	#NULL!	#NULL!	#NULL!	Export Shipping Coordinator	1	2	0	#NULL!	1	1	1	11	3	#NULL!	#NULL!	#NULL!	#NULL!	#NULL!	#NULL!	#NULL!	#NULL!	#NULL!	#NULL!	#NULL!	#NULL!	#NULL!	#NULL!	#NULL!
358	1983-12-21	2020-08-19	1	1	1	1	36	2	Australia	1	0		0	12	3	0	#NULL!	1	#NULL!	#NULL!	#NULL!	#NULL!	#NULL!	#NULL!	Project manager	1	1	0	#NULL!	1	1	0	2	3	#NULL!	#NULL!	#NULL!	#NULL!	#NULL!	#NULL!	#NULL!	#NULL!	#NULL!	#NULL!	#NULL!	#NULL!	#NULL!	#NULL!	#NULL!
365	1983-08-23	2020-08-19	1	1	1	1	36	2	Australia	1	0		0	12	2	0	#NULL!	#NULL!	1	#NULL!	#NULL!	#NULL!	#NULL!	#NULL!	Public servant	1	2	0	#NULL!	2	2	#NULL!	#NULL!	#NULL!	5	6	3	3	10	1	#NULL!	#NULL!	#NULL!	#NULL!	#NULL!	#NULL!	#NULL!	#NULL!	#NULL!
368	1981-11-30	2020-08-19	1	1	1	1	38	2	Australia	1	0		0	12	1	0	#NULL!	#NULL!	1	#NULL!	#NULL!	#NULL!	#NULL!	#NULL!	Teacher	6	5	0	#NULL!	3	3	#NULL!	#NULL!	#NULL!	8	7	3	5	8	3	3	7	1	#NULL!	#NULL!	#NULL!	#NULL!	#NULL!	#NULL!
511	1976-05-05	2020-08-19	1	1	1	1	44	2	Australia	1	0		0	Year 12	1	0	#NULL!	#NULL!	1	1	#NULL!	#NULL!	#NULL!	#NULL!	Geologist - home & office based	2	2	0	#NULL!	2	2	#NULL!	#NULL!	#NULL!	4	10	3	2	10	3	#NULL!	#NULL!	#NULL!	#NULL!	#NULL!	#NULL!	#NULL!	#NULL!	#NULL!
519	1965-05-25	2020-08-19	1	1	1	1	55	2	Australia	1	0		0	Year 12	3	0	#NULL!	1	#NULL!	#NULL!	#NULL!	#NULL!	#NULL!	#NULL!	Teacher	1	1	0	#NULL!	2	1	18	7	3	#NULL!	#NULL!	#NULL!	#NULL!	#NULL!	#NULL!	#NULL!	#NULL!	#NULL!	#NULL!	#NULL!	#NULL!	#NULL!	#NULL!	#NULL!
531	1973-03-29	2020-08-19	1	1	1	1	47	2	Australia	1	0		0	Year 12 HSC	5	0	#NULL!	#NULL!	#NULL!	1	#NULL!	#NULL!	1	1	Office & Administration, Retail & Manage	3	4	0	#NULL!	1	1	13	3	3	#NULL!	#NULL!	#NULL!	#NULL!	#NULL!	#NULL!	#NULL!	#NULL!	#NULL!	#NULL!	#NULL!	#NULL!	#NULL!	#NULL!	#NULL!
552	#NULL!	2020-08-19	1	1	1	1	#NULL!	2	England	7	0		0	Year 12	1	1	#NULL!	#NULL!	1	#NULL!	#NULL!	#NULL!	#NULL!	1	Psychologist	1	2	0	#NULL!	4	4	#NULL!	#NULL!	#NULL!	15	10	3	14	2	1	7	1	3	4	11	1	#NULL!	#NULL!	#NULL!
554	1988-04-12	2020-08-19	1	1	1	1	32	2	Australia	1	0		0	Year 12	1	0	#NULL!	1	#NULL!	#NULL!	#NULL!	#NULL!	#NULL!	#NULL!	Business Analyst	1	1	0	#NULL!	1	1	0	1	3	#NULL!	#NULL!	#NULL!	#NULL!	#NULL!	#NULL!	#NULL!	#NULL!	#NULL!	#NULL!	#NULL!	#NULL!	#NULL!	#NULL!	#NULL!
576	1976-12-08	2020-08-19	1	1	1	1	43	2	Indonesia	3	1	Eurasian	0	12	2	1	#NULL!	1	#NULL!	#NULL!	1	#NULL!	#NULL!	#NULL!	Financial Services	2	3	0	#NULL!	6	3	#NULL!	#NULL!	#NULL!	17	2	3	7	7	3	4	1	1	#NULL!	#NULL!	#NULL!	#NULL!	#NULL!	#NULL!
621	1991-04-07	2020-08-19	1	1	1	1	29	2	Australia	1	0		0	12	4	0	#NULL!	#NULL!	1	1	#NULL!	#NULL!	#NULL!	#NULL!	Cattle station worker	1	3	0	#NULL!	2	2	#NULL!	#NULL!	#NULL!	8	8	1	4	5	3	#NULL!	#NULL!	#NULL!	#NULL!	#NULL!	#NULL!	#NULL!	#NULL!	#NULL!
622	1987-09-23	2020-08-19	1	1	1	1	32	2	United States	8	0		0	Masters of social work	1	0	#NULL!	#NULL!	#NULL!	1	#NULL!	#NULL!	#NULL!	#NULL!	Social work	1	2	0	#NULL!	1	1	0	9	1	#NULL!	#NULL!	#NULL!	#NULL!	#NULL!	#NULL!	#NULL!	#NULL!	#NULL!	#NULL!	#NULL!	#NULL!	#NULL!	#NULL!	#NULL!
681	1989-09-13	2020-08-19	1	1	1	1	30	2	Australia	1	0		0	12	2	1	#NULL!	1	#NULL!	#NULL!	#NULL!	#NULL!	#NULL!	#NULL!	Accountant	1	1	0	#NULL!	2	2	#NULL!	#NULL!	#NULL!	5	5	3	3	8	1	#NULL!	#NULL!	#NULL!	#NULL!	#NULL!	#NULL!	#NULL!	#NULL!	#NULL!
689	1974-09-20	2020-08-19	1	1	1	1	45	2	Australia	1	0		0	12	1	0	#NULL!	1	#NULL!	#NULL!	#NULL!	#NULL!	#NULL!	#NULL!	Epidemiologist	1	2	0	#NULL!	1	1	11	10	3	#NULL!	#NULL!	#NULL!	#NULL!	#NULL!	#NULL!	#NULL!	#NULL!	#NULL!	#NULL!	#NULL!	#NULL!	#NULL!	#NULL!	#NULL!
701	1984-05-16	2020-08-19	1	1	1	1	36	2	Australia	1	0		0	12	2	0	#NULL!	#NULL!	1	#NULL!	#NULL!	#NULL!	#NULL!	#NULL!	Clinical Nurse	0	3	0	#NULL!	2	2	#NULL!	#NULL!	#NULL!	4	1	1	8	1	1	#NULL!	#NULL!	#NULL!	#NULL!	#NULL!	#NULL!	#NULL!	#NULL!	#NULL!
724	1982-09-25	2020-08-19	1	1	1	1	37	2	Australia	1	1	Chinese	0	Year 12	3	0	#NULL!	#NULL!	1	#NULL!	#NULL!	#NULL!	#NULL!	#NULL!	Content creator, government website	1	2	0	#NULL!	1	1	3	2	3	#NULL!	#NULL!	#NULL!	#NULL!	#NULL!	#NULL!	#NULL!	#NULL!	#NULL!	#NULL!	#NULL!	#NULL!	#NULL!	#NULL!	#NULL!
727	1979-05-04	2020-08-19	1	1	1	1	41	2	Australia	1	0		0	Year 12	3	0	1	#NULL!	#NULL!	1	#NULL!	#NULL!	#NULL!	#NULL!	Occupational therapist	3	2	0	#NULL!	2	2	#NULL!	#NULL!	#NULL!	10	9	1	5	10	3	#NULL!	#NULL!	#NULL!	#NULL!	#NULL!	#NULL!	#NULL!	#NULL!	#NULL!
749	1983-08-06	2020-08-19	1	1	1	1	37	2	Australia	1	0		0	Year 12	3	0	#NULL!	1	#NULL!	#NULL!	#NULL!	#NULL!	#NULL!	#NULL!	Environmental Consultant	1	1	0	#NULL!	2	2	#NULL!	#NULL!	#NULL!	8	11	1	6	6	1	#NULL!	#NULL!	#NULL!	#NULL!	#NULL!	#NULL!	#NULL!	#NULL!	#NULL!
796	1981-11-27	2020-08-19	1	1	1	1	38	2	Australia	1	0		0	Year 12	3	0	#NULL!	#NULL!	1	#NULL!	#NULL!	#NULL!	#NULL!	#NULL!	Marketing	1	1	0	#NULL!	3	3	#NULL!	#NULL!	#NULL!	8	5	1	6	3	1	2	11	3	#NULL!	#NULL!	#NULL!	#NULL!	#NULL!	#NULL!
863	1990-12-03	2020-08-19	1	1	1	1	29	2	Australia	1	0		0	12	5	1	1	#NULL!	#NULL!	#NULL!	1	#NULL!	#NULL!	#NULL!	Florist	1	4	0	#NULL!	2	2	#NULL!	#NULL!	#NULL!	7	3	1	5	6	3	#NULL!	#NULL!	#NULL!	#NULL!	#NULL!	#NULL!	#NULL!	#NULL!	#NULL!
5	1981-05-06	2020-08-19	1	1	1	1	39	2	Australia	1	0		0	Year 12	2	1	#NULL!	#NULL!	1	#NULL!	1	#NULL!	#NULL!	#NULL!	Primary school teacher	1	1	0	#NULL!	1	1	2	6	3	#NULL!	#NULL!	#NULL!	#NULL!	#NULL!	#NULL!	#NULL!	#NULL!	#NULL!	#NULL!	#NULL!	#NULL!	#NULL!	#NULL!	#NULL!
12	1968-07-23	2020-08-19	1	1	1	1	52	2	Australia	1	0		0	Yr 12	3	0	#NULL!	#NULL!	1	#NULL!	#NULL!	#NULL!	#NULL!	#NULL!	Remedial massage therapist	4	3	0	#NULL!	1	1	17	10	3	#NULL!	#NULL!	#NULL!	#NULL!	#NULL!	#NULL!	#NULL!	#NULL!	#NULL!	#NULL!	#NULL!	#NULL!	#NULL!	#NULL!	#NULL!
22	1981-04-09	2020-08-19	1	1	1	1	39	2	Australia	1	0		0	12	1	0	#NULL!	#NULL!	1	#NULL!	#NULL!	#NULL!	#NULL!	#NULL!	Clinical Psychologist	1	2	0	#NULL!	3	3	#NULL!	#NULL!	#NULL!	10	1	3	7	7	1	5	2	1	#NULL!	#NULL!	#NULL!	#NULL!	#NULL!	#NULL!
23	1974-12-04	2020-08-19	1	1	1	1	45	2	Sweden	14	0		0	12	1	0	#NULL!	1	#NULL!	#NULL!	#NULL!	#NULL!	#NULL!	#NULL!	psychologist	1	2	0	#NULL!	2	2	#NULL!	#NULL!	#NULL!	17	4	1	13	2	3	#NULL!	#NULL!	#NULL!	#NULL!	#NULL!	#NULL!	#NULL!	#NULL!	#NULL!
30	1971-02-17	2020-08-19	1	1	1	1	49	2	Australia	1	0		0	12	2	1	#NULL!	#NULL!	1	#NULL!	#NULL!	#NULL!	#NULL!	#NULL!	Optometrist	4	2	0	#NULL!	2	2	#NULL!	#NULL!	#NULL!	15	2	3	11	7	1	#NULL!	#NULL!	#NULL!	#NULL!	#NULL!	#NULL!	#NULL!	#NULL!	#NULL!
51	1980-11-21	2020-08-19	1	1	1	1	39	2	Australia	1	0		0	12	1	0	#NULL!	1	#NULL!	#NULL!	#NULL!	#NULL!	#NULL!	#NULL!	Organisational psychology	1	1	0	#NULL!	3	3	#NULL!	#NULL!	#NULL!	13	1	1	11	11	3	2	7	1	#NULL!	#NULL!	#NULL!	#NULL!	#NULL!	#NULL!
58	1985-10-31	2020-08-19	1	1	1	1	34	2	Australia	1	1	Irish	0	12	1	0	#NULL!	#NULL!	1	#NULL!	#NULL!	#NULL!	#NULL!	#NULL!	research fellow	1	1	0	#NULL!	3	2	#NULL!	#NULL!	#NULL!	4	8	1	1	5	1	#NULL!	#NULL!	#NULL!	#NULL!	#NULL!	#NULL!	#NULL!	#NULL!	#NULL!
109	1981-12-02	2020-08-19	1	1	1	1	38	2	Australia	1	0		0	12	1	1	#NULL!	#NULL!	#NULL!	1	#NULL!	#NULL!	#NULL!	#NULL!	Lawyer	1	1	0	#NULL!	1	1	2	7	3	#NULL!	#NULL!	#NULL!	#NULL!	#NULL!	#NULL!	#NULL!	#NULL!	#NULL!	#NULL!	#NULL!	#NULL!	#NULL!	#NULL!	#NULL!
111	1986-09-04	2020-08-19	1	1	1	1	33	2	Australia	1	0		0	Year 10	3	0	#NULL!	#NULL!	1	#NULL!	#NULL!	#NULL!	#NULL!	#NULL!	Midwife	1	3	0	#NULL!	3	3	#NULL!	#NULL!	#NULL!	14	11	3	13	11	1	12	10	1	#NULL!	#NULL!	#NULL!	#NULL!	#NULL!	#NULL!
122	1977-09-29	2020-08-19	1	1	1	1	42	2	Australia	1	1	Aboriginal	1	Year 12	5	1	#NULL!	#NULL!	#NULL!	#NULL!	#NULL!	#NULL!	#NULL!	1	Social worker	1	2	0	#NULL!	1	1	4	1	3	#NULL!	#NULL!	#NULL!	#NULL!	#NULL!	#NULL!	#NULL!	#NULL!	#NULL!	#NULL!	#NULL!	#NULL!	#NULL!	#NULL!	#NULL!
130	1969-10-25	2020-08-19	1	1	1	1	50	2	Australia	1	0		0	Yr 12	4	0	#NULL!	#NULL!	1	#NULL!	#NULL!	#NULL!	#NULL!	#NULL!	Radiographer	1	2	0	#NULL!	2	1	16	1	1	#NULL!	#NULL!	#NULL!	#NULL!	#NULL!	#NULL!	#NULL!	#NULL!	#NULL!	#NULL!	#NULL!	#NULL!	#NULL!	#NULL!	#NULL!
139	#NULL!	2020-08-19	1	1	1	1	#NULL!	2	Australia	1	0		0	12	3	0	#NULL!	#NULL!	1	1	#NULL!	#NULL!	#NULL!	#NULL!	Radiation Therapist	1	2	0	#NULL!	2	2	#NULL!	#NULL!	#NULL!	4	3	3	2	3	3	#NULL!	#NULL!	#NULL!	#NULL!	#NULL!	#NULL!	#NULL!	#NULL!	#NULL!
146	1979-01-01	2020-08-19	1	1	1	1	41	2	Ireland	7	0		0	Year 12	1	1	#NULL!	#NULL!	1	#NULL!	1	#NULL!	#NULL!	#NULL!	Public servant	1	1	0	#NULL!	2	2	#NULL!	#NULL!	#NULL!	5	9	1	3	2	1	#NULL!	#NULL!	#NULL!	#NULL!	#NULL!	#NULL!	#NULL!	#NULL!	#NULL!
158	1984-06-06	2020-08-19	1	1	1	1	36	2	Poland	6	0		0	Year 12	3	0	#NULL!	#NULL!	1	#NULL!	#NULL!	#NULL!	#NULL!	#NULL!	Engineer	1	3	0	#NULL!	2	2	#NULL!	#NULL!	#NULL!	3	7	1	0	8	3	#NULL!	#NULL!	#NULL!	#NULL!	#NULL!	#NULL!	#NULL!	#NULL!	#NULL!
161	1981-04-08	2020-08-19	1	1	1	1	39	2	Australia	1	0		0	12	2	0	#NULL!	1	#NULL!	#NULL!	#NULL!	#NULL!	#NULL!	#NULL!	Principal	2	2	0	#NULL!	2	2	#NULL!	#NULL!	#NULL!	11	4	3	10	4	3	#NULL!	#NULL!	#NULL!	#NULL!	#NULL!	#NULL!	#NULL!	#NULL!	#NULL!
165	1983-05-20	2020-08-19	1	1	1	1	37	2	Australia	1	0		0	12	3	0	#NULL!	#NULL!	1	#NULL!	#NULL!	#NULL!	#NULL!	#NULL!	Project manager	3	2	0	#NULL!	1	1	3	11	1	#NULL!	#NULL!	#NULL!	#NULL!	#NULL!	#NULL!	#NULL!	#NULL!	#NULL!	#NULL!	#NULL!	#NULL!	#NULL!	#NULL!	#NULL!
174	1974-12-10	2020-08-19	1	1	1	1	45	2	Australia	1	0		0	Year 12	2	0	#NULL!	#NULL!	1	#NULL!	#NULL!	#NULL!	#NULL!	#NULL!	Communications Manager	1	2	0	#NULL!	2	2	#NULL!	#NULL!	#NULL!	16	3	1	12	8	1	#NULL!	#NULL!	#NULL!	#NULL!	#NULL!	#NULL!	#NULL!	#NULL!	#NULL!
185	1985-10-10	2020-08-19	1	1	1	1	34	2	United Kingdom	7	0		0	11 (UK)	3	0	#NULL!	#NULL!	1	#NULL!	#NULL!	#NULL!	#NULL!	#NULL!	Psychologist (provisional)	2	3	0	#NULL!	2	2	#NULL!	#NULL!	#NULL!	5	1	1	0	3	1	#NULL!	#NULL!	#NULL!	#NULL!	#NULL!	#NULL!	#NULL!	#NULL!	#NULL!
190	1983-07-18	2020-08-19	1	1	1	1	37	2	Australia	1	0		0	12	1	1	#NULL!	#NULL!	1	#NULL!	#NULL!	#NULL!	#NULL!	#NULL!	Nurse	1	4	0	#NULL!	5	5	#NULL!	#NULL!	#NULL!	16	6	3	13	8	1	12	3	1	10	5	1	0	10	1
193	1969-07-30	2020-08-19	1	1	1	1	51	2	Australia	1	0		0	Yr 12	3	0	#NULL!	#NULL!	#NULL!	1	#NULL!	#NULL!	#NULL!	#NULL!	Administration	1	2	0	#NULL!	1	1	10	10	3	#NULL!	#NULL!	#NULL!	#NULL!	#NULL!	#NULL!	#NULL!	#NULL!	#NULL!	#NULL!	#NULL!	#NULL!	#NULL!	#NULL!	#NULL!
204	1975-01-15	2020-08-19	1	1	1	1	45	2	UK	7	1	Anglo	0	Year 12	1	1	#NULL!	1	#NULL!	#NULL!	#NULL!	#NULL!	#NULL!	#NULL!	Academic	1	2	0	#NULL!	3	3	#NULL!	#NULL!	#NULL!	14	6	1	10	1	3	7	9	1	#NULL!	#NULL!	#NULL!	#NULL!	#NULL!	#NULL!
215	1983-02-16	2020-08-19	1	1	1	1	37	2	Australia	1	0		0	12	1	0	#NULL!	#NULL!	1	#NULL!	#NULL!	#NULL!	#NULL!	#NULL!	Doctor	1	2	0	#NULL!	1	1	3	9	3	#NULL!	#NULL!	#NULL!	#NULL!	#NULL!	#NULL!	#NULL!	#NULL!	#NULL!	#NULL!	#NULL!	#NULL!	#NULL!	#NULL!	#NULL!
218	1971-03-12	2020-08-19	1	1	1	1	49	2	Australia	1	0		0	Year 12	1	0	#NULL!	1	#NULL!	#NULL!	#NULL!	#NULL!	#NULL!	#NULL!	Lawyer	4	3	0	#NULL!	1	1	7	0	3	#NULL!	#NULL!	#NULL!	#NULL!	#NULL!	#NULL!	#NULL!	#NULL!	#NULL!	#NULL!	#NULL!	#NULL!	#NULL!	#NULL!	#NULL!
235	1973-03-25	2020-08-19	1	1	1	1	47	2	Australia	1	1	English	0	12	1	1	#NULL!	#NULL!	1	#NULL!	#NULL!	#NULL!	#NULL!	#NULL!	Primary school learning support officer	3	3	0	#NULL!	3	3	#NULL!	#NULL!	#NULL!	16	4	3	14	11	1	13	5	3	#NULL!	#NULL!	#NULL!	#NULL!	#NULL!	#NULL!
237	1988-09-12	2020-08-19	1	1	1	1	31	2	Australia	1	0		0	12	3	0	#NULL!	#NULL!	1	#NULL!	#NULL!	#NULL!	#NULL!	#NULL!	Physiotherapist	2	3	0	#NULL!	2	2	#NULL!	#NULL!	#NULL!	3	9	3	1	8	3	#NULL!	#NULL!	#NULL!	#NULL!	#NULL!	#NULL!	#NULL!	#NULL!	#NULL!
277	1966-05-01	2020-08-19	1	1	1	1	54	2	Australia	1	1	Italian and Irish	0	Year 12	1	0	#NULL!	#NULL!	#NULL!	#NULL!	#NULL!	#NULL!	#NULL!	1	Chef	5	1	0	#NULL!	1	1	11	10	3	#NULL!	#NULL!	#NULL!	#NULL!	#NULL!	#NULL!	#NULL!	#NULL!	#NULL!	#NULL!	#NULL!	#NULL!	#NULL!	#NULL!	#NULL!
313	1981-06-10	2020-08-19	1	1	1	1	39	2	Australia	1	0		0	Year 12	3	0	#NULL!	1	#NULL!	#NULL!	#NULL!	#NULL!	#NULL!	#NULL!	Physiotherapist	1	1	0	#NULL!	2	2	#NULL!	#NULL!	#NULL!	8	9	3	6	10	1	#NULL!	#NULL!	#NULL!	#NULL!	#NULL!	#NULL!	#NULL!	#NULL!	#NULL!
343	1975-08-19	2020-08-19	1	1	1	1	45	2	New Zealand	2	0		0	year 12	3	0	#NULL!	1	#NULL!	#NULL!	#NULL!	#NULL!	#NULL!	#NULL!	Teacher	1	2	0	#NULL!	1	1	2	5	1	#NULL!	#NULL!	#NULL!	#NULL!	#NULL!	#NULL!	#NULL!	#NULL!	#NULL!	#NULL!	#NULL!	#NULL!	#NULL!	#NULL!	#NULL!
349	1991-08-02	2020-08-19	1	1	1	1	29	2	Aus	1	0		0	12	3	0	#NULL!	#NULL!	#NULL!	1	#NULL!	#NULL!	#NULL!	1	Occupational therapist	1	3	0	#NULL!	2	2	#NULL!	#NULL!	#NULL!	3	2	1	1	9	3	#NULL!	#NULL!	#NULL!	#NULL!	#NULL!	#NULL!	#NULL!	#NULL!	#NULL!
355	1988-04-23	2020-08-19	1	1	1	1	32	2	Australia	1	0		0	12	3	0	#NULL!	#NULL!	1	#NULL!	#NULL!	#NULL!	#NULL!	#NULL!	Occupational therapist	1	2	0	#NULL!	2	2	#NULL!	#NULL!	#NULL!	2	3	1	0	3	1	#NULL!	#NULL!	#NULL!	#NULL!	#NULL!	#NULL!	#NULL!	#NULL!	#NULL!
377	1974-09-06	2020-08-19	1	1	1	1	45	2	Australia	1	0		0	12	2	1	#NULL!	#NULL!	1	#NULL!	#NULL!	#NULL!	#NULL!	#NULL!	Accountant	1	2	0	#NULL!	4	2	#NULL!	#NULL!	#NULL!	13	11	3	5	5	3	#NULL!	#NULL!	#NULL!	#NULL!	#NULL!	#NULL!	#NULL!	#NULL!	#NULL!
397	1965-07-13	2020-08-19	1	1	1	1	55	2	Australia	1	1	Australian	0	Year 12	2	0	#NULL!	#NULL!	1	#NULL!	#NULL!	#NULL!	#NULL!	#NULL!	Midwife	1	2	0	#NULL!	1	1	17	5	3	#NULL!	#NULL!	#NULL!	#NULL!	#NULL!	#NULL!	#NULL!	#NULL!	#NULL!	#NULL!	#NULL!	#NULL!	#NULL!	#NULL!	#NULL!
415	1990-11-19	2020-08-19	1	1	1	1	29	2	Australia	1	1	Italian	0	year 12	4	1	#NULL!	#NULL!	1	#NULL!	#NULL!	#NULL!	#NULL!	#NULL!	Community Development Social Work	1	1	0	#NULL!	2	2	#NULL!	#NULL!	#NULL!	5	8	3	1	1	1	#NULL!	#NULL!	#NULL!	#NULL!	#NULL!	#NULL!	#NULL!	#NULL!	#NULL!
474	1984-11-09	2020-08-19	1	1	1	1	35	2	USA	8	1	Anglo/white	0	129	3	0	#NULL!	1	#NULL!	#NULL!	#NULL!	#NULL!	#NULL!	#NULL!	Disability support worker	1	1	0	#NULL!	1	1	5	3	3	#NULL!	#NULL!	#NULL!	#NULL!	#NULL!	#NULL!	#NULL!	#NULL!	#NULL!	#NULL!	#NULL!	#NULL!	#NULL!	#NULL!	#NULL!
484	1977-10-26	2020-08-19	1	1	1	1	42	2	Australia	1	0		0	Year12	1	1	#NULL!	1	#NULL!	#NULL!	#NULL!	#NULL!	#NULL!	#NULL!	Child Protection worker	1	2	0	#NULL!	2	2	#NULL!	#NULL!	#NULL!	11	1	3	8	7	3	#NULL!	#NULL!	#NULL!	#NULL!	#NULL!	#NULL!	#NULL!	#NULL!	#NULL!
489	1987-06-01	2020-08-19	1	1	1	1	33	2	Poland	6	0		0	12	2	0	#NULL!	#NULL!	1	#NULL!	#NULL!	#NULL!	#NULL!	#NULL!	Physiotherapist	1	1	0	#NULL!	1	1	0	10	3	#NULL!	#NULL!	#NULL!	#NULL!	#NULL!	#NULL!	#NULL!	#NULL!	#NULL!	#NULL!	#NULL!	#NULL!	#NULL!	#NULL!	#NULL!
493	1984-11-05	2020-08-19	1	1	1	1	35	2	Canada	8	0		0	Year 12	2	0	#NULL!	1	#NULL!	#NULL!	#NULL!	#NULL!	#NULL!	#NULL!	HR	1	3	0	#NULL!	2	2	#NULL!	#NULL!	#NULL!	4	1	1	1	9	1	#NULL!	#NULL!	#NULL!	#NULL!	#NULL!	#NULL!	#NULL!	#NULL!	#NULL!
498	1977-11-05	2020-08-19	1	1	1	1	42	2	Australia	1	0		0	12	3	1	1	#NULL!	#NULL!	1	#NULL!	#NULL!	#NULL!	#NULL!	Freelance writer	1	3	0	#NULL!	2	2	#NULL!	#NULL!	#NULL!	15	10	1	13	9	3	#NULL!	#NULL!	#NULL!	#NULL!	#NULL!	#NULL!	#NULL!	#NULL!	#NULL!
506	1975-07-22	2020-08-19	1	1	1	1	45	2	Australia	1	0		0	12	1	0	#NULL!	#NULL!	1	#NULL!	#NULL!	#NULL!	#NULL!	#NULL!	Clinical nurse	1	1	0	#NULL!	1	1	11	9	3	#NULL!	#NULL!	#NULL!	#NULL!	#NULL!	#NULL!	#NULL!	#NULL!	#NULL!	#NULL!	#NULL!	#NULL!	#NULL!	#NULL!	#NULL!
509	1971-09-15	2020-08-19	1	1	1	1	48	2	UK	7	0		0	12	1	0	#NULL!	1	#NULL!	#NULL!	#NULL!	#NULL!	#NULL!	#NULL!	Teacher	1	2	0	#NULL!	3	3	#NULL!	#NULL!	#NULL!	16	6	3	13	8	1	8	2	1	#NULL!	#NULL!	#NULL!	#NULL!	#NULL!	#NULL!
537	1978-11-08	2020-08-19	1	1	1	1	41	2	Australia	1	0		0	10	3	0	#NULL!	#NULL!	#NULL!	1	#NULL!	#NULL!	#NULL!	#NULL!	Project management	1	4	0	#NULL!	2	2	#NULL!	#NULL!	#NULL!	5	4	1	3	6	3	#NULL!	#NULL!	#NULL!	#NULL!	#NULL!	#NULL!	#NULL!	#NULL!	#NULL!
538	1978-01-01	2020-08-19	1	1	1	1	42	2	Australia	1	1	English/Scottish	0	Year 12	3	0	#NULL!	#NULL!	1	#NULL!	#NULL!	#NULL!	#NULL!	#NULL!	Podiatrist	1	1	0	#NULL!	2	2	#NULL!	#NULL!	#NULL!	6	7	1	1	7	3	#NULL!	#NULL!	#NULL!	#NULL!	#NULL!	#NULL!	#NULL!	#NULL!	#NULL!
550	1983-01-13	2020-08-19	1	1	1	1	37	2	China	5	1	Chinese	0	12	1	0	#NULL!	1	#NULL!	#NULL!	#NULL!	#NULL!	#NULL!	#NULL!	Manager	1	1	0	#NULL!	2	2	#NULL!	#NULL!	#NULL!	1	11	1	4	1	1	#NULL!	#NULL!	#NULL!	#NULL!	#NULL!	#NULL!	#NULL!	#NULL!	#NULL!
562	1978-12-06	2020-08-19	1	1	1	1	41	2	Australia	1	0		0	Year 12	3	0	#NULL!	#NULL!	1	#NULL!	#NULL!	#NULL!	#NULL!	#NULL!	Lab Admin	2	1	0	#NULL!	2	2	#NULL!	#NULL!	#NULL!	7	3	1	3	0	1	#NULL!	#NULL!	#NULL!	#NULL!	#NULL!	#NULL!	#NULL!	#NULL!	#NULL!
565	1974-11-15	2020-08-19	1	1	1	1	45	2	NZ	2	1	Maori	0	12	1	0	#NULL!	1	#NULL!	#NULL!	#NULL!	#NULL!	#NULL!	#NULL!	Digital Marketer	1	1	0	#NULL!	3	2	#NULL!	#NULL!	#NULL!	14	4	3	10	7	3	#NULL!	#NULL!	#NULL!	#NULL!	#NULL!	#NULL!	#NULL!	#NULL!	#NULL!
575	1981-11-17	2020-08-19	1	1	1	1	38	2	Australia	1	0		0	Year 12	3	0	#NULL!	#NULL!	1	#NULL!	#NULL!	#NULL!	#NULL!	#NULL!	Health Information Manager	1	2	0	#NULL!	2	2	#NULL!	#NULL!	#NULL!	3	4	3	0	8	3	#NULL!	#NULL!	#NULL!	#NULL!	#NULL!	#NULL!	#NULL!	#NULL!	#NULL!
581	1979-02-03	2020-08-19	1	1	1	1	41	2	Australia	1	0		0	Year 12	1	1	#NULL!	1	#NULL!	#NULL!	#NULL!	#NULL!	#NULL!	#NULL!	Speech Pathologist	1	3	0	#NULL!	1	1	4	6	1	#NULL!	#NULL!	#NULL!	#NULL!	#NULL!	#NULL!	#NULL!	#NULL!	#NULL!	#NULL!	#NULL!	#NULL!	#NULL!	#NULL!	#NULL!
588	1980-07-19	2020-08-19	1	1	1	1	40	2	AUS	1	0		0	12	2	0	#NULL!	#NULL!	1	1	#NULL!	#NULL!	#NULL!	#NULL!	Early Childhood Educator	2	3	0	#NULL!	2	2	#NULL!	#NULL!	#NULL!	9	1	3	5	10	1	#NULL!	#NULL!	#NULL!	#NULL!	#NULL!	#NULL!	#NULL!	#NULL!	#NULL!
601	1979-05-09	2020-08-19	1	1	1	1	41	2	Australia	1	0		0	12	1	0	#NULL!	1	#NULL!	#NULL!	#NULL!	#NULL!	#NULL!	#NULL!	Manager	1	3	0	#NULL!	3	3	#NULL!	#NULL!	#NULL!	8	8	3	7	3	3	2	6	1	#NULL!	#NULL!	#NULL!	#NULL!	#NULL!	#NULL!
609	1985-12-17	2020-08-19	1	1	1	1	34	2	Australia	1	0		0	12	5	1	#NULL!	#NULL!	#NULL!	1	#NULL!	#NULL!	#NULL!	1	Retail management	1	2	0	#NULL!	2	2	#NULL!	#NULL!	#NULL!	3	4	3	0	8	1	#NULL!	#NULL!	#NULL!	#NULL!	#NULL!	#NULL!	#NULL!	#NULL!	#NULL!
617	1981-12-25	2020-08-19	1	1	1	1	38	2	New Zealand	2	1	Samoan/English/NZ	0	Year 12	3	0	#NULL!	#NULL!	1	#NULL!	#NULL!	#NULL!	#NULL!	#NULL!	Physiotherapist	1	1	0	#NULL!	2	2	#NULL!	#NULL!	#NULL!	3	6	3	1	11	1	#NULL!	#NULL!	#NULL!	#NULL!	#NULL!	#NULL!	#NULL!	#NULL!	#NULL!
640	1972-10-25	2020-08-19	1	1	1	1	47	2	Australia	1	0		0	12	4	0	#NULL!	#NULL!	1	#NULL!	#NULL!	#NULL!	#NULL!	#NULL!	Vendor Manager	1	1	0	#NULL!	2	2	#NULL!	#NULL!	#NULL!	5	3	1	4	0	3	#NULL!	#NULL!	#NULL!	#NULL!	#NULL!	#NULL!	#NULL!	#NULL!	#NULL!
642	1982-01-19	2020-08-19	1	1	1	1	38	2	Australia	1	1	Ukrainian	0	Yr 12	1	1	#NULL!	#NULL!	1	#NULL!	1	#NULL!	1	1	Osteopath	1	2	0	#NULL!	2	2	#NULL!	#NULL!	#NULL!	8	3	3	4	3	1	#NULL!	#NULL!	#NULL!	#NULL!	#NULL!	#NULL!	#NULL!	#NULL!	#NULL!
649	1982-03-23	2020-08-19	1	1	1	1	38	2	Australia	1	0		0	12	3	0	#NULL!	1	#NULL!	#NULL!	#NULL!	#NULL!	#NULL!	#NULL!	Medical doctor	1	1	0	#NULL!	2	2	#NULL!	#NULL!	#NULL!	3	0	1	3	0	3	#NULL!	#NULL!	#NULL!	#NULL!	#NULL!	#NULL!	#NULL!	#NULL!	#NULL!
650	1982-04-25	2020-08-19	1	1	1	1	38	2	Australia	1	0		0	Year 12	2	1	#NULL!	#NULL!	1	#NULL!	#NULL!	#NULL!	#NULL!	#NULL!	Teacher	1	2	0	#NULL!	3	3	#NULL!	#NULL!	#NULL!	9	9	3	6	7	1	1	1	3	#NULL!	#NULL!	#NULL!	#NULL!	#NULL!	#NULL!
674	1985-10-15	2020-08-19	1	1	1	1	34	2	Germany	6	0		0	Year 12	5	1	#NULL!	#NULL!	#NULL!	#NULL!	#NULL!	#NULL!	1	#NULL!	Travel agent	1	3	0	#NULL!	3	3	#NULL!	#NULL!	#NULL!	6	6	1	4	9	3	3	2	1	#NULL!	#NULL!	#NULL!	#NULL!	#NULL!	#NULL!
688	1979-04-05	2020-08-19	1	1	1	1	41	2	Australia	1	0		0	Y12	3	0	#NULL!	#NULL!	1	#NULL!	#NULL!	#NULL!	#NULL!	1	Nuclear medicine scientist	1	2	0	#NULL!	2	2	#NULL!	#NULL!	#NULL!	16	4	3	13	11	1	#NULL!	#NULL!	#NULL!	#NULL!	#NULL!	#NULL!	#NULL!	#NULL!	#NULL!
697	1977-04-04	2020-08-19	1	1	1	1	43	2	Australia	1	0		0	Year 12	6	0	#NULL!	#NULL!	1	#NULL!	#NULL!	#NULL!	#NULL!	#NULL!	Pathology Blood Collctor	2	2	0	#NULL!	3	2	#NULL!	#NULL!	#NULL!	16	10	1	12	10	3	#NULL!	#NULL!	#NULL!	#NULL!	#NULL!	#NULL!	#NULL!	#NULL!	#NULL!
731	1980-12-31	2020-08-19	1	1	1	1	39	2	Australia	1	0		0	12	1	0	#NULL!	#NULL!	1	#NULL!	#NULL!	#NULL!	#NULL!	#NULL!	Clinical Psychologist	1	2	0	#NULL!	1	1	2	1	3	#NULL!	#NULL!	#NULL!	#NULL!	#NULL!	#NULL!	#NULL!	#NULL!	#NULL!	#NULL!	#NULL!	#NULL!	#NULL!	#NULL!	#NULL!
744	1979-04-27	2020-08-19	1	1	1	1	41	2	Australia	1	0		0	Year 12	1	0	#NULL!	#NULL!	1	#NULL!	#NULL!	#NULL!	#NULL!	#NULL!	Medical researcher	1	1	0	#NULL!	2	2	#NULL!	#NULL!	#NULL!	11	7	1	9	9	3	#NULL!	#NULL!	#NULL!	#NULL!	#NULL!	#NULL!	#NULL!	#NULL!	#NULL!
751	1987-12-18	2020-08-19	1	1	1	1	32	2	Australia	1	0		0	Year 12	3	1	#NULL!	1	#NULL!	#NULL!	#NULL!	#NULL!	#NULL!	#NULL!	Health Promotion Officer	1	3	0	#NULL!	2	2	#NULL!	#NULL!	#NULL!	6	0	1	3	0	3	#NULL!	#NULL!	#NULL!	#NULL!	#NULL!	#NULL!	#NULL!	#NULL!	#NULL!
758	1972-04-12	2020-08-19	1	1	1	1	48	2	Australia	1	0		0	Year 12	3	1	#NULL!	#NULL!	1	#NULL!	1	#NULL!	#NULL!	#NULL!	Counsellor	1	1	0	#NULL!	3	2	#NULL!	#NULL!	#NULL!	17	2	3	15	8	3	#NULL!	#NULL!	#NULL!	#NULL!	#NULL!	#NULL!	#NULL!	#NULL!	#NULL!
761	1981-04-10	2020-08-19	1	1	1	1	39	2	Hungary	6	1	Hungarian	0	Year 12	3	1	1	#NULL!	#NULL!	#NULL!	#NULL!	#NULL!	#NULL!	#NULL!	Escort	3	2	0	#NULL!	1	1	14	9	3	#NULL!	#NULL!	#NULL!	#NULL!	#NULL!	#NULL!	#NULL!	#NULL!	#NULL!	#NULL!	#NULL!	#NULL!	#NULL!	#NULL!	#NULL!
776	1984-12-26	2020-08-19	1	1	1	1	35	2	Australia	1	0		0	Year 12	1	0	1	#NULL!	#NULL!	#NULL!	#NULL!	#NULL!	#NULL!	#NULL!	Engineer	2	2	0	#NULL!	1	1	1	0	3	#NULL!	#NULL!	#NULL!	#NULL!	#NULL!	#NULL!	#NULL!	#NULL!	#NULL!	#NULL!	#NULL!	#NULL!	#NULL!	#NULL!	#NULL!
828	1989-05-23	2020-08-19	1	1	1	1	31	2	Australia	1	0		0	Year 11	4	1	#NULL!	1	#NULL!	#NULL!	#NULL!	#NULL!	#NULL!	#NULL!	Business improvement advisor	1	3	0	#NULL!	2	2	#NULL!	#NULL!	#NULL!	3	4	3	5	9	1	#NULL!	#NULL!	#NULL!	#NULL!	#NULL!	#NULL!	#NULL!	#NULL!	#NULL!
831	1979-05-26	2020-08-19	1	1	1	1	41	2	Croatia	6	1	Serbian	0	University	3	0	#NULL!	1	#NULL!	1	#NULL!	#NULL!	1	#NULL!	Graphic designer	1	1	0	#NULL!	2	2	#NULL!	#NULL!	#NULL!	9	10	1	6	9	1	#NULL!	#NULL!	#NULL!	#NULL!	#NULL!	#NULL!	#NULL!	#NULL!	#NULL!
838	1984-02-08	2020-08-19	1	1	1	1	36	2	Australia	1	0		0	12	3	0	#NULL!	1	#NULL!	#NULL!	#NULL!	#NULL!	#NULL!	#NULL!	Product & marketing exec	1	1	0	#NULL!	2	2	#NULL!	#NULL!	#NULL!	2	7	1	2	7	1	#NULL!	#NULL!	#NULL!	#NULL!	#NULL!	#NULL!	#NULL!	#NULL!	#NULL!
845	1984-06-16	2020-08-19	1	1	1	1	36	2	Australia	1	0		0	12	1	0	#NULL!	1	#NULL!	#NULL!	#NULL!	#NULL!	#NULL!	#NULL!	registered nurse	1	3	0	#NULL!	2	2	#NULL!	#NULL!	#NULL!	8	9	3	6	2	1	#NULL!	#NULL!	#NULL!	#NULL!	#NULL!	#NULL!	#NULL!	#NULL!	#NULL!
846	1978-08-05	2020-08-19	1	1	1	1	42	2	Australia	1	0		0	year 12	2	1	#NULL!	1	#NULL!	#NULL!	#NULL!	#NULL!	#NULL!	#NULL!	psychologist	1	3	0	#NULL!	1	1	7	9	1	#NULL!	#NULL!	#NULL!	#NULL!	#NULL!	#NULL!	#NULL!	#NULL!	#NULL!	#NULL!	#NULL!	#NULL!	#NULL!	#NULL!	#NULL!
857	1978-01-03	2020-08-19	1	1	1	1	42	2	Australia	1	0		1	Year 10	1	1	#NULL!	1	#NULL!	#NULL!	#NULL!	#NULL!	#NULL!	#NULL!	Academic	1	1	0	#NULL!	2	1	17	2	3	#NULL!	#NULL!	#NULL!	#NULL!	#NULL!	#NULL!	#NULL!	#NULL!	#NULL!	#NULL!	#NULL!	#NULL!	#NULL!	#NULL!	#NULL!
870	1979-03-08	2020-08-19	1	1	1	1	41	2	Australia	1	0		0	12	3	0	#NULL!	#NULL!	1	#NULL!	#NULL!	#NULL!	#NULL!	#NULL!	Finance Manager	1	2	0	#NULL!	2	2	#NULL!	#NULL!	#NULL!	12	9	3	10	11	3	#NULL!	#NULL!	#NULL!	#NULL!	#NULL!	#NULL!	#NULL!	#NULL!	#NULL!
872	1981-01-06	2020-08-19	1	1	1	1	39	2	Australia	1	0		0	Year 12	3	0	#NULL!	#NULL!	1	#NULL!	#NULL!	#NULL!	#NULL!	#NULL!	Interior designer	1	2	0	#NULL!	2	2	#NULL!	#NULL!	#NULL!	10	9	3	9	0	1	#NULL!	#NULL!	#NULL!	#NULL!	#NULL!	#NULL!	#NULL!	#NULL!	#NULL!
42	1979-05-31	2020-08-19	1	1	1	1	41	2	Wales	7	0		0	12	1	1	#NULL!	1	#NULL!	#NULL!	1	#NULL!	#NULL!	#NULL!	Public servant	1	3	0	#NULL!	1	1	5	0	3	#NULL!	#NULL!	#NULL!	#NULL!	#NULL!	#NULL!	#NULL!	#NULL!	#NULL!	#NULL!	#NULL!	#NULL!	#NULL!	#NULL!	#NULL!
50	1982-12-08	2020-08-19	1	1	1	1	37	2	Australia	1	0		0	Year 10	7	1	#NULL!	1	#NULL!	#NULL!	#NULL!	#NULL!	#NULL!	#NULL!	Paralegal	1	1	0	#NULL!	2	2	#NULL!	#NULL!	#NULL!	11	5	3	8	10	3	#NULL!	#NULL!	#NULL!	#NULL!	#NULL!	#NULL!	#NULL!	#NULL!	#NULL!
55	1978-10-18	2020-08-19	1	1	1	1	41	2	Australia	1	0		0	Year 12	4	1	#NULL!	#NULL!	#NULL!	#NULL!	#NULL!	#NULL!	#NULL!	1	Recruitment	1	1	0	#NULL!	5	3	#NULL!	#NULL!	#NULL!	10	3	1	6	10	1	6	10	3	#NULL!	#NULL!	#NULL!	#NULL!	#NULL!	#NULL!
59	1968-02-17	2020-08-19	1	1	1	1	52	2	Australia	1	0		0	Year 12	1	1	#NULL!	#NULL!	1	#NULL!	#NULL!	#NULL!	#NULL!	#NULL!	Nurse Educator	2	1	0	#NULL!	4	6	#NULL!	#NULL!	#NULL!	17	0	3	17	9	3	#NULL!	#NULL!	#NULL!	#NULL!	#NULL!	#NULL!	#NULL!	#NULL!	#NULL!
62	1977-12-18	2020-08-19	1	1	1	1	42	2	Australia	1	1	Australian	0	Year 12	1	1	#NULL!	1	#NULL!	#NULL!	#NULL!	#NULL!	#NULL!	#NULL!	Accredited Exercise Physiologist	3	2	0	#NULL!	1	1	15	12	1	#NULL!	#NULL!	#NULL!	#NULL!	#NULL!	#NULL!	#NULL!	#NULL!	#NULL!	#NULL!	#NULL!	#NULL!	#NULL!	#NULL!	#NULL!
64	1981-01-21	2020-08-19	1	1	1	1	39	2	Australia	1	0		0	Year 12	3	0	#NULL!	1	#NULL!	#NULL!	#NULL!	#NULL!	#NULL!	#NULL!	Public Servant	2	3	0	#NULL!	3	3	#NULL!	#NULL!	#NULL!	11	11	3	10	6	3	0	7	3	#NULL!	#NULL!	#NULL!	#NULL!	#NULL!	#NULL!
70	1973-06-01	2020-08-19	1	1	1	1	47	2	Australia	1	0		0	year12	5	0	#NULL!	1	#NULL!	#NULL!	#NULL!	#NULL!	#NULL!	#NULL!	Retail shop owner	1	2	0	#NULL!	2	2	#NULL!	#NULL!	#NULL!	17	11	3	15	11	3	#NULL!	#NULL!	#NULL!	#NULL!	#NULL!	#NULL!	#NULL!	#NULL!	#NULL!
83	1982-07-10	2020-08-19	1	1	1	1	38	2	Australia	1	0		0	12	3	0	#NULL!	1	#NULL!	#NULL!	#NULL!	#NULL!	#NULL!	#NULL!	Teacher	1	2	0	#NULL!	2	2	#NULL!	#NULL!	#NULL!	10	3	1	6	5	1	#NULL!	#NULL!	#NULL!	#NULL!	#NULL!	#NULL!	#NULL!	#NULL!	#NULL!
98	1972-04-25	2020-08-19	1	1	1	1	48	2	Australia	1	0		0	Year 12	3	1	#NULL!	1	#NULL!	#NULL!	#NULL!	#NULL!	#NULL!	#NULL!	Teacher	5	2	0	#NULL!	4	1	17	8	3	#NULL!	#NULL!	#NULL!	#NULL!	#NULL!	#NULL!	#NULL!	#NULL!	#NULL!	#NULL!	#NULL!	#NULL!	#NULL!	#NULL!	#NULL!
110	1973-08-05	2020-08-19	1	1	1	1	47	2	Australia	1	0		0	Year 12	1	0	#NULL!	1	#NULL!	#NULL!	#NULL!	#NULL!	#NULL!	#NULL!	Teacher	1	4	0	#NULL!	6	4	#NULL!	#NULL!	#NULL!	17	9	3	15	8	3	13	4	3	9	2	1	#NULL!	#NULL!	#NULL!
138	1980-02-22	2020-08-19	1	1	1	1	40	2	Canada	8	0		0	Year 12	1	1	#NULL!	1	#NULL!	#NULL!	#NULL!	#NULL!	#NULL!	#NULL!	School Counsellors	2	2	0	#NULL!	2	2	#NULL!	#NULL!	#NULL!	12	4	1	10	4	3	#NULL!	#NULL!	#NULL!	#NULL!	#NULL!	#NULL!	#NULL!	#NULL!	#NULL!
141	1979-06-08	2020-08-19	1	1	1	1	41	2	England	7	0		0	Year 12	3	0	#NULL!	1	#NULL!	#NULL!	#NULL!	#NULL!	#NULL!	#NULL!	Recruitment	2	1	0	#NULL!	2	2	#NULL!	#NULL!	#NULL!	7	1	1	4	11	3	#NULL!	#NULL!	#NULL!	#NULL!	#NULL!	#NULL!	#NULL!	#NULL!	#NULL!
144	1972-11-17	2020-08-19	1	1	1	1	47	2	France	6	0		0	Phd	1	1	#NULL!	#NULL!	#NULL!	#NULL!	1	#NULL!	#NULL!	1	Theatre director	1	2	0	#NULL!	2	2	#NULL!	#NULL!	#NULL!	14	0	1	10	10	1	#NULL!	#NULL!	#NULL!	#NULL!	#NULL!	#NULL!	#NULL!	#NULL!	#NULL!
170	1971-03-18	2020-08-19	1	1	1	1	49	2	Australia	1	0		0	12	1	0	#NULL!	1	#NULL!	#NULL!	#NULL!	#NULL!	#NULL!	#NULL!	Scientist	2	2	0	#NULL!	4	1	15	7	1	#NULL!	#NULL!	#NULL!	#NULL!	#NULL!	#NULL!	#NULL!	#NULL!	#NULL!	#NULL!	#NULL!	#NULL!	#NULL!	#NULL!	#NULL!
172	1977-08-31	2020-08-19	1	1	1	1	42	2	Australia	1	0		0	12	5	0	#NULL!	#NULL!	1	#NULL!	#NULL!	#NULL!	#NULL!	#NULL!	Event Coordinator	1	2	0	#NULL!	2	2	#NULL!	#NULL!	#NULL!	3	4	3	3	4	1	#NULL!	#NULL!	#NULL!	#NULL!	#NULL!	#NULL!	#NULL!	#NULL!	#NULL!
184	1983-03-01	2020-08-19	1	1	1	1	37	2	England	7	0		0	Year 12 equivalent	1	0	#NULL!	#NULL!	#NULL!	1	#NULL!	#NULL!	#NULL!	#NULL!	Dietitian	1	2	0	#NULL!	1	1	2	2	1	#NULL!	#NULL!	#NULL!	#NULL!	#NULL!	#NULL!	#NULL!	#NULL!	#NULL!	#NULL!	#NULL!	#NULL!	#NULL!	#NULL!	#NULL!
186	1978-12-10	2020-08-19	1	1	1	1	41	2	Australia	1	0		0	12	1	0	#NULL!	1	#NULL!	#NULL!	#NULL!	#NULL!	#NULL!	#NULL!	Cyber specialist	1	2	0	#NULL!	2	2	#NULL!	#NULL!	#NULL!	11	3	1	9	7	1	#NULL!	#NULL!	#NULL!	#NULL!	#NULL!	#NULL!	#NULL!	#NULL!	#NULL!
197	1988-03-27	2020-08-19	1	1	1	1	32	2	Australia	1	0		0	Year 12	1	1	#NULL!	#NULL!	1	#NULL!	1	#NULL!	#NULL!	#NULL!	Nurse researcher	1	2	0	#NULL!	1	1	2	11	3	#NULL!	#NULL!	#NULL!	#NULL!	#NULL!	#NULL!	#NULL!	#NULL!	#NULL!	#NULL!	#NULL!	#NULL!	#NULL!	#NULL!	#NULL!
205	1977-03-21	2020-08-19	1	1	1	1	43	2	Australia	1	0		0	Year 12	1	0	#NULL!	#NULL!	1	#NULL!	#NULL!	#NULL!	#NULL!	#NULL!	Communications Lead	3	1	0	#NULL!	1	1	6	20	3	#NULL!	#NULL!	#NULL!	#NULL!	#NULL!	#NULL!	#NULL!	#NULL!	#NULL!	#NULL!	#NULL!	#NULL!	#NULL!	#NULL!	#NULL!
213	1987-10-10	2020-08-19	1	1	1	1	32	2	Australia	1	0		1	Year 12	1	0	#NULL!	#NULL!	1	#NULL!	#NULL!	#NULL!	#NULL!	#NULL!	Change manager	1	4	0	#NULL!	1	1	2	3	3	#NULL!	#NULL!	#NULL!	#NULL!	#NULL!	#NULL!	#NULL!	#NULL!	#NULL!	#NULL!	#NULL!	#NULL!	#NULL!	#NULL!	#NULL!
214	1977-11-14	2020-08-19	1	1	1	1	42	2	Australia	1	0		0	12	1	1	#NULL!	1	#NULL!	#NULL!	#NULL!	#NULL!	#NULL!	#NULL!	Communications Manager	1	3	0	#NULL!	2	2	#NULL!	#NULL!	#NULL!	14	3	1	11	2	3	#NULL!	#NULL!	#NULL!	#NULL!	#NULL!	#NULL!	#NULL!	#NULL!	#NULL!
219	#NULL!	2020-08-19	1	1	1	1	#NULL!	2	England	7	0		0	12	3	1	#NULL!	#NULL!	1	#NULL!	#NULL!	#NULL!	#NULL!	#NULL!	Teacher	1	1	0	#NULL!	4	3	#NULL!	#NULL!	#NULL!	17	4	1	10	7	3	9	0	1	#NULL!	#NULL!	#NULL!	#NULL!	#NULL!	#NULL!
226	1989-12-01	2020-08-19	1	1	1	1	30	2	Australia	1	0		0	year 12	1	1	#NULL!	#NULL!	1	1	#NULL!	#NULL!	#NULL!	1	Primary teaching	1	1	0	#NULL!	1	1	1	1	1	#NULL!	#NULL!	#NULL!	#NULL!	#NULL!	#NULL!	#NULL!	#NULL!	#NULL!	#NULL!	#NULL!	#NULL!	#NULL!	#NULL!	#NULL!
227	1973-05-26	2020-08-19	1	1	1	1	47	2	Australia	1	0		0	12	3	0	#NULL!	1	#NULL!	#NULL!	#NULL!	#NULL!	#NULL!	#NULL!	Project Lead	1	2	0	#NULL!	2	1	14	4	3	#NULL!	#NULL!	#NULL!	#NULL!	#NULL!	#NULL!	#NULL!	#NULL!	#NULL!	#NULL!	#NULL!	#NULL!	#NULL!	#NULL!	#NULL!
230	1974-08-19	2020-08-19	1	1	1	1	46	2	Australia	1	0		0	Year 12	3	0	#NULL!	#NULL!	1	#NULL!	#NULL!	#NULL!	#NULL!	#NULL!	Community Worker	1	1	0	#NULL!	2	2	#NULL!	#NULL!	#NULL!	9	7	1	8	1	3	#NULL!	#NULL!	#NULL!	#NULL!	#NULL!	#NULL!	#NULL!	#NULL!	#NULL!
234	1986-10-02	2020-08-19	1	1	1	1	33	2	USA	8	0		0	12	5	0	1	#NULL!	#NULL!	1	#NULL!	#NULL!	#NULL!	#NULL!	administration	4	4	0	#NULL!	2	2	#NULL!	#NULL!	#NULL!	1	2	1	2	9	3	#NULL!	#NULL!	#NULL!	#NULL!	#NULL!	#NULL!	#NULL!	#NULL!	#NULL!
250	1982-07-31	2020-08-19	1	1	1	1	38	2	Australia	1	0		0	Year 12	3	0	#NULL!	#NULL!	1	#NULL!	#NULL!	#NULL!	#NULL!	#NULL!	Physiotherapist	2	1	0	#NULL!	2	2	#NULL!	#NULL!	#NULL!	1	6	1	1	6	1	#NULL!	#NULL!	#NULL!	#NULL!	#NULL!	#NULL!	#NULL!	#NULL!	#NULL!
257	1978-04-24	2020-08-19	1	1	1	1	42	2	Australia	1	0		0	12	1	0	#NULL!	#NULL!	1	#NULL!	#NULL!	#NULL!	#NULL!	#NULL!	Psychologist	2	2	0	#NULL!	1	1	2	9	1	#NULL!	#NULL!	#NULL!	#NULL!	#NULL!	#NULL!	#NULL!	#NULL!	#NULL!	#NULL!	#NULL!	#NULL!	#NULL!	#NULL!	#NULL!
260	1967-01-10	2020-08-19	1	1	1	1	53	2	Australia	1	0		0	Year 12	3	0	1	#NULL!	#NULL!	#NULL!	#NULL!	#NULL!	#NULL!	#NULL!	Writer	2	3	0	#NULL!	1	1	6	5	1	#NULL!	#NULL!	#NULL!	#NULL!	#NULL!	#NULL!	#NULL!	#NULL!	#NULL!	#NULL!	#NULL!	#NULL!	#NULL!	#NULL!	#NULL!
269	1974-12-27	2020-08-19	1	1	1	1	45	2	Australia	1	0		0	12	1	0	#NULL!	#NULL!	1	#NULL!	#NULL!	#NULL!	#NULL!	#NULL!	Registered Nurse	1	1	0	#NULL!	4	3	#NULL!	#NULL!	#NULL!	16	1	3	15	5	3	12	1	1	#NULL!	#NULL!	#NULL!	#NULL!	#NULL!	#NULL!
272	1973-05-27	2020-08-19	1	1	1	1	47	2	Australia	1	0		0	11	5	1	#NULL!	1	#NULL!	#NULL!	#NULL!	#NULL!	#NULL!	#NULL!	Travel Consultant	1	2	0	#NULL!	2	2	#NULL!	#NULL!	#NULL!	17	0	1	8	8	1	#NULL!	#NULL!	#NULL!	#NULL!	#NULL!	#NULL!	#NULL!	#NULL!	#NULL!
283	1977-06-30	2020-08-19	1	1	1	1	43	2	Uk	7	0		0	12	1	0	#NULL!	#NULL!	1	#NULL!	#NULL!	#NULL!	#NULL!	#NULL!	Account manager	1	3	0	#NULL!	2	2	#NULL!	#NULL!	#NULL!	5	2	1	7	0	1	#NULL!	#NULL!	#NULL!	#NULL!	#NULL!	#NULL!	#NULL!	#NULL!	#NULL!
289	1980-02-10	2020-08-19	1	1	1	1	40	2	Australia	1	0		0	Year 12	3	1	#NULL!	#NULL!	1	#NULL!	#NULL!	#NULL!	#NULL!	#NULL!	Social worker (4 days/week)	3	3	0	#NULL!	2	2	#NULL!	#NULL!	#NULL!	8	3	2	6	4	2	#NULL!	#NULL!	#NULL!	#NULL!	#NULL!	#NULL!	#NULL!	#NULL!	#NULL!
298	1982-03-25	2020-08-19	1	1	1	1	38	2	Australia	1	0		0	12	5	0	1	#NULL!	#NULL!	1	#NULL!	#NULL!	#NULL!	#NULL!	Sales	1	3	0	#NULL!	1	1	9	5	2	#NULL!	#NULL!	#NULL!	#NULL!	#NULL!	#NULL!	#NULL!	#NULL!	#NULL!	#NULL!	#NULL!	#NULL!	#NULL!	#NULL!	#NULL!
304	1988-01-08	2020-08-19	1	1	1	1	32	2	England	7	0		0	Year 12	1	0	#NULL!	#NULL!	#NULL!	1	#NULL!	#NULL!	#NULL!	#NULL!	Lawyer	1	1	0	#NULL!	1	1	0	5	3	#NULL!	#NULL!	#NULL!	#NULL!	#NULL!	#NULL!	#NULL!	#NULL!	#NULL!	#NULL!	#NULL!	#NULL!	#NULL!	#NULL!	#NULL!
306	1978-05-03	2020-08-19	1	1	1	1	42	2	Australia	1	0		0	Year 12	1	1	#NULL!	#NULL!	1	1	#NULL!	#NULL!	1	#NULL!	Leadership coach & trainer	2	3	0	#NULL!	2	2	#NULL!	#NULL!	#NULL!	3	3	3	1	4	3	#NULL!	#NULL!	#NULL!	#NULL!	#NULL!	#NULL!	#NULL!	#NULL!	#NULL!
311	1969-11-26	2020-08-19	1	1	1	1	50	2	Australia	1	0		0	12	1	1	#NULL!	1	#NULL!	#NULL!	#NULL!	#NULL!	#NULL!	#NULL!	OT	3	2	0	#NULL!	2	2	#NULL!	#NULL!	#NULL!	17	7	1	15	6	3	#NULL!	#NULL!	#NULL!	#NULL!	#NULL!	#NULL!	#NULL!	#NULL!	#NULL!
314	1971-06-08	2020-08-19	1	1	1	1	49	2	Australia	1	0		0	Year 12	3	0	#NULL!	1	#NULL!	#NULL!	#NULL!	#NULL!	#NULL!	#NULL!	HR Manager	1	1	0	#NULL!	2	2	#NULL!	#NULL!	#NULL!	10	7	1	8	2	1	#NULL!	#NULL!	#NULL!	#NULL!	#NULL!	#NULL!	#NULL!	#NULL!	#NULL!
319	1974-06-14	2020-08-19	1	1	1	1	46	2	Australia	1	0		0	Year 12	1	1	#NULL!	#NULL!	1	#NULL!	#NULL!	#NULL!	#NULL!	#NULL!	Business Manager	1	1	0	#NULL!	2	2	#NULL!	#NULL!	#NULL!	12	4	3	10	2	3	#NULL!	#NULL!	#NULL!	#NULL!	#NULL!	#NULL!	#NULL!	#NULL!	#NULL!
333	1987-07-13	2020-08-19	1	1	1	1	33	2	Australia	1	0		0	12	1	0	#NULL!	#NULL!	1	#NULL!	#NULL!	#NULL!	#NULL!	#NULL!	ABC RADIO PRODUCER	1	2	0	#NULL!	2	2	#NULL!	#NULL!	#NULL!	3	8	3	0	8	3	#NULL!	#NULL!	#NULL!	#NULL!	#NULL!	#NULL!	#NULL!	#NULL!	#NULL!
345	1970-02-06	2020-08-19	1	1	1	1	50	2	Australia	1	0		0	Year 12	6	0	#NULL!	#NULL!	1	#NULL!	#NULL!	#NULL!	#NULL!	#NULL!	High school canteen Supervisor	1	1	0	#NULL!	3	2	#NULL!	#NULL!	#NULL!	17	10	1	12	11	3	#NULL!	#NULL!	#NULL!	#NULL!	#NULL!	#NULL!	#NULL!	#NULL!	#NULL!
346	1960-10-08	2020-08-19	1	1	1	1	59	2	Australia	1	0		0	Year 12	1	0	#NULL!	#NULL!	1	#NULL!	#NULL!	#NULL!	#NULL!	#NULL!	Policy Officer	2	2	0	#NULL!	2	1	15	2	1	#NULL!	#NULL!	#NULL!	#NULL!	#NULL!	#NULL!	#NULL!	#NULL!	#NULL!	#NULL!	#NULL!	#NULL!	#NULL!	#NULL!	#NULL!
356	1983-04-22	2020-08-19	1	1	1	1	37	2	Australian	1	0		0	year 12	1	0	#NULL!	1	#NULL!	1	#NULL!	#NULL!	#NULL!	1	Psychologist	1	2	0	#NULL!	2	2	#NULL!	#NULL!	#NULL!	3	6	1	1	3	3	#NULL!	#NULL!	#NULL!	#NULL!	#NULL!	#NULL!	#NULL!	#NULL!	#NULL!
357	1973-10-20	2020-08-19	1	1	1	1	46	2	Australia	1	0		0	Year 12	2	0	#NULL!	#NULL!	1	#NULL!	#NULL!	#NULL!	#NULL!	#NULL!	Doctor	1	2	0	#NULL!	2	2	#NULL!	#NULL!	#NULL!	11	5	3	9	0	1	#NULL!	#NULL!	#NULL!	#NULL!	#NULL!	#NULL!	#NULL!	#NULL!	#NULL!
361	1987-12-21	2020-08-19	1	1	1	1	32	2	Australia	1	0		0	12	1	1	#NULL!	1	#NULL!	#NULL!	#NULL!	#NULL!	#NULL!	#NULL!	Project manager	2	2	0	#NULL!	1	1	0	6	3	#NULL!	#NULL!	#NULL!	#NULL!	#NULL!	#NULL!	#NULL!	#NULL!	#NULL!	#NULL!	#NULL!	#NULL!	#NULL!	#NULL!	#NULL!
370	1974-03-30	2020-08-19	1	1	1	1	46	2	Australia	1	0		0	12	1	1	#NULL!	1	#NULL!	#NULL!	#NULL!	#NULL!	#NULL!	#NULL!	Teacher	1	1	0	#NULL!	4	1	15	10	3	#NULL!	#NULL!	#NULL!	#NULL!	#NULL!	#NULL!	#NULL!	#NULL!	#NULL!	#NULL!	#NULL!	#NULL!	#NULL!	#NULL!	#NULL!
376	1987-03-14	2020-08-19	1	1	1	1	33	2	Australia	1	0		0	year 12	2	0	#NULL!	#NULL!	1	#NULL!	#NULL!	#NULL!	#NULL!	#NULL!	Policy officer	1	4	0	#NULL!	2	2	#NULL!	#NULL!	#NULL!	4	9	1	1	11	3	#NULL!	#NULL!	#NULL!	#NULL!	#NULL!	#NULL!	#NULL!	#NULL!	#NULL!
378	1977-08-31	2020-08-19	1	1	1	1	42	2	Australia	1	0		0	Year 12	3	0	#NULL!	#NULL!	1	#NULL!	#NULL!	#NULL!	#NULL!	#NULL!	Rehabilitation Counsellor	1	2	0	#NULL!	4	3	#NULL!	#NULL!	#NULL!	15	11	1	11	11	3	9	10	1	#NULL!	#NULL!	#NULL!	#NULL!	#NULL!	#NULL!
387	1980-01-01	2020-08-19	1	1	1	1	40	2	Australia	1	0		0	Year 12	3	0	#NULL!	#NULL!	1	#NULL!	#NULL!	#NULL!	#NULL!	#NULL!	Research	1	2	0	#NULL!	1	1	5	11	3	#NULL!	#NULL!	#NULL!	#NULL!	#NULL!	#NULL!	#NULL!	#NULL!	#NULL!	#NULL!	#NULL!	#NULL!	#NULL!	#NULL!	#NULL!
392	1980-08-22	2020-08-19	1	1	1	1	39	2	Singapore	4	1	Singaporean-Chinese	0	year 11	3	0	#NULL!	#NULL!	1	#NULL!	#NULL!	#NULL!	#NULL!	#NULL!	Writer	1	1	0	#NULL!	2	2	#NULL!	#NULL!	#NULL!	6	1	1	2	2	3	#NULL!	#NULL!	#NULL!	#NULL!	#NULL!	#NULL!	#NULL!	#NULL!	#NULL!
403	1987-09-20	2020-08-19	1	1	1	1	32	2	Australia	1	0		0	12	3	1	#NULL!	1	#NULL!	#NULL!	#NULL!	#NULL!	#NULL!	#NULL!	Media officer	1	1	0	#NULL!	2	2	#NULL!	#NULL!	#NULL!	1	23	3	0	0	1	#NULL!	#NULL!	#NULL!	#NULL!	#NULL!	#NULL!	#NULL!	#NULL!	#NULL!
408	1982-04-23	2020-08-19	1	1	1	1	38	2	Australia	1	0		0	12	5	0	#NULL!	1	#NULL!	#NULL!	#NULL!	#NULL!	#NULL!	#NULL!	Public servant	1	1	0	#NULL!	4	2	#NULL!	#NULL!	#NULL!	13	11	1	6	11	3	#NULL!	#NULL!	#NULL!	#NULL!	#NULL!	#NULL!	#NULL!	#NULL!	#NULL!
411	1979-07-01	2020-08-19	1	1	1	1	41	2	Germany	6	0		0	Year 12	3	0	#NULL!	#NULL!	#NULL!	#NULL!	#NULL!	#NULL!	#NULL!	1	Marketing	0	4	0	#NULL!	1	1	1	4	1	#NULL!	#NULL!	#NULL!	#NULL!	#NULL!	#NULL!	#NULL!	#NULL!	#NULL!	#NULL!	#NULL!	#NULL!	#NULL!	#NULL!	#NULL!
419	1986-03-01	2020-08-19	1	1	1	1	34	2	Australia	1	0		0	Year 12	1	0	#NULL!	#NULL!	1	#NULL!	#NULL!	#NULL!	#NULL!	#NULL!	General Manager	1	2	0	#NULL!	1	1	0	7	3	#NULL!	#NULL!	#NULL!	#NULL!	#NULL!	#NULL!	#NULL!	#NULL!	#NULL!	#NULL!	#NULL!	#NULL!	#NULL!	#NULL!	#NULL!
422	1974-08-01	2020-08-19	1	1	1	1	46	2	Australia	1	0		0	12	3	0	#NULL!	#NULL!	1	#NULL!	#NULL!	#NULL!	#NULL!	#NULL!	Environmental Scientist	1	2	0	#NULL!	2	2	#NULL!	#NULL!	#NULL!	11	4	1	9	6	1	#NULL!	#NULL!	#NULL!	#NULL!	#NULL!	#NULL!	#NULL!	#NULL!	#NULL!
448	1980-08-23	2020-08-19	1	1	1	1	39	2	Australia	1	0		0	10	1	1	#NULL!	#NULL!	1	#NULL!	1	#NULL!	#NULL!	#NULL!	Tutor	1	1	0	#NULL!	3	3	#NULL!	#NULL!	#NULL!	16	5	3	14	9	3	12	3	3	#NULL!	#NULL!	#NULL!	#NULL!	#NULL!	#NULL!
464	1975-09-24	2020-08-19	1	1	1	1	44	2	Australia	1	0		0	12	1	0	#NULL!	#NULL!	1	#NULL!	#NULL!	#NULL!	#NULL!	#NULL!	Exercise Physiologist	1	2	0	#NULL!	1	1	2	3	3	#NULL!	#NULL!	#NULL!	#NULL!	#NULL!	#NULL!	#NULL!	#NULL!	#NULL!	#NULL!	#NULL!	#NULL!	#NULL!	#NULL!	#NULL!
473	1979-02-18	2020-08-19	1	1	1	1	41	2	New Zealand	2	0		0	12	3	1	1	#NULL!	#NULL!	1	1	#NULL!	#NULL!	#NULL!	Parent/Student	1	3	0	#NULL!	4	4	#NULL!	#NULL!	#NULL!	14	1	1	10	9	3	4	0	3	1	7	3	#NULL!	#NULL!	#NULL!
480	1983-06-16	2020-08-19	1	1	1	1	37	2	Australia	1	0		0	Year 12	3	0	#NULL!	1	#NULL!	#NULL!	#NULL!	#NULL!	#NULL!	#NULL!	Manager	1	1	0	#NULL!	4	4	#NULL!	#NULL!	#NULL!	11	10	3	9	2	3	5	7	3	4	4	3	#NULL!	#NULL!	#NULL!
488	1982-07-04	2020-08-19	1	1	1	1	38	2	Australia	1	0		0	Year 1e	3	0	#NULL!	1	#NULL!	#NULL!	#NULL!	#NULL!	#NULL!	#NULL!	Public servant	1	2	0	#NULL!	2	2	#NULL!	#NULL!	#NULL!	7	5	1	5	4	1	#NULL!	#NULL!	#NULL!	#NULL!	#NULL!	#NULL!	#NULL!	#NULL!	#NULL!
515	1987-01-21	2020-08-19	1	1	1	1	33	2	Australia	1	0		0	Year 12	3	1	#NULL!	1	#NULL!	#NULL!	#NULL!	#NULL!	#NULL!	#NULL!	Radiation therapist	2	1	0	#NULL!	2	2	#NULL!	#NULL!	#NULL!	10	10	1	1	1	3	#NULL!	#NULL!	#NULL!	#NULL!	#NULL!	#NULL!	#NULL!	#NULL!	#NULL!
523	1977-12-03	2020-08-19	1	1	1	1	42	2	Australia	1	1	Latvian	0	12	3	1	#NULL!	1	#NULL!	#NULL!	#NULL!	#NULL!	#NULL!	#NULL!	CEO	1	3	0	#NULL!	1	1	3	10	3	#NULL!	#NULL!	#NULL!	#NULL!	#NULL!	#NULL!	#NULL!	#NULL!	#NULL!	#NULL!	#NULL!	#NULL!	#NULL!	#NULL!	#NULL!
534	1983-02-26	2020-08-19	1	1	1	1	37	2	Australia	1	0		0	12	2	0	#NULL!	#NULL!	1	1	#NULL!	#NULL!	#NULL!	#NULL!	Stay at home parent	1	2	0	#NULL!	3	3	#NULL!	#NULL!	#NULL!	8	11	3	6	8	1	3	10	3	#NULL!	#NULL!	#NULL!	#NULL!	#NULL!	#NULL!
549	1982-02-02	2020-08-19	1	1	1	1	38	2	Australia	1	0		0	Year 12	1	0	#NULL!	#NULL!	1	#NULL!	#NULL!	#NULL!	#NULL!	#NULL!	Scientist	1	3	0	#NULL!	2	2	#NULL!	#NULL!	#NULL!	5	0	1	2	7	3	#NULL!	#NULL!	#NULL!	#NULL!	#NULL!	#NULL!	#NULL!	#NULL!	#NULL!
567	1974-08-17	2020-08-19	1	1	1	1	46	2	Australia	1	0		0	Year 12	1	1	#NULL!	#NULL!	#NULL!	1	#NULL!	#NULL!	#NULL!	#NULL!	Self employed	1	2	0	#NULL!	2	2	#NULL!	#NULL!	#NULL!	8	10	3	6	2	3	#NULL!	#NULL!	#NULL!	#NULL!	#NULL!	#NULL!	#NULL!	#NULL!	#NULL!
568	1986-04-09	2020-08-19	1	1	1	1	34	2	Australia	1	0		0	Year 12	2	0	#NULL!	#NULL!	1	#NULL!	#NULL!	#NULL!	#NULL!	#NULL!	Government policy adviser	2	2	0	#NULL!	2	2	#NULL!	#NULL!	#NULL!	5	0	1	2	2	3	#NULL!	#NULL!	#NULL!	#NULL!	#NULL!	#NULL!	#NULL!	#NULL!	#NULL!
595	1979-12-12	2020-08-19	1	1	1	1	40	2	Germany	6	1	German	0	Year 12	1	0	#NULL!	1	#NULL!	#NULL!	#NULL!	#NULL!	#NULL!	#NULL!	Psychologist	1	2	0	#NULL!	4	2	#NULL!	#NULL!	#NULL!	9	6	1	6	1	3	#NULL!	#NULL!	#NULL!	#NULL!	#NULL!	#NULL!	#NULL!	#NULL!	#NULL!
599	1977-01-20	2020-08-19	1	1	1	1	43	2	Australia	1	0		0	Year 12	1	0	#NULL!	1	#NULL!	#NULL!	#NULL!	#NULL!	#NULL!	#NULL!	Psychologist	2	1	0	#NULL!	2	2	#NULL!	#NULL!	#NULL!	6	6	1	2	11	3	#NULL!	#NULL!	#NULL!	#NULL!	#NULL!	#NULL!	#NULL!	#NULL!	#NULL!
605	1967-04-29	2020-08-19	1	1	1	1	53	2	Australia	1	0		0	Year 12	2	0	#NULL!	1	#NULL!	#NULL!	#NULL!	#NULL!	#NULL!	#NULL!	Head of risk	1	2	0	#NULL!	2	2	#NULL!	#NULL!	#NULL!	16	3	3	14	10	3	#NULL!	#NULL!	#NULL!	#NULL!	#NULL!	#NULL!	#NULL!	#NULL!	#NULL!
611	1972-03-25	2020-08-19	1	1	1	1	48	2	Australia	1	0		0	12	1	0	#NULL!	#NULL!	1	#NULL!	#NULL!	#NULL!	#NULL!	#NULL!	Dietitan	1	4	0	#NULL!	2	2	#NULL!	#NULL!	#NULL!	11	0	1	8	5	3	#NULL!	#NULL!	#NULL!	#NULL!	#NULL!	#NULL!	#NULL!	#NULL!	#NULL!
613	1984-11-30	2020-08-19	1	1	1	1	35	2	Canada	8	0		0	Year 12	1	1	#NULL!	1	#NULL!	#NULL!	#NULL!	#NULL!	#NULL!	#NULL!	Teacher	1	2	0	#NULL!	2	2	#NULL!	#NULL!	#NULL!	3	7	1	1	4	1	#NULL!	#NULL!	#NULL!	#NULL!	#NULL!	#NULL!	#NULL!	#NULL!	#NULL!
620	1984-07-04	2020-08-19	1	1	1	1	36	2	Australia	1	0		0	Year 9	3	1	#NULL!	#NULL!	#NULL!	#NULL!	#NULL!	#NULL!	#NULL!	1	Child care educator	3	1	0	#NULL!	2	2	#NULL!	#NULL!	#NULL!	6	2	3	2	11	1	#NULL!	#NULL!	#NULL!	#NULL!	#NULL!	#NULL!	#NULL!	#NULL!	#NULL!
623	1974-07-21	2020-08-19	1	1	1	1	46	2	Australia	1	0		0	Year 12	1	1	#NULL!	#NULL!	#NULL!	#NULL!	1	#NULL!	#NULL!	#NULL!	Administration	0	2	0	#NULL!	1	1	8	8	1	#NULL!	#NULL!	#NULL!	#NULL!	#NULL!	#NULL!	#NULL!	#NULL!	#NULL!	#NULL!	#NULL!	#NULL!	#NULL!	#NULL!	#NULL!
635	1978-02-08	2020-08-19	1	1	1	1	42	2	Australia	1	0		0	VCE	6	0	#NULL!	#NULL!	1	#NULL!	#NULL!	#NULL!	#NULL!	#NULL!	Administration	2	2	0	#NULL!	3	2	#NULL!	#NULL!	#NULL!	9	11	3	6	9	3	#NULL!	#NULL!	#NULL!	#NULL!	#NULL!	#NULL!	#NULL!	#NULL!	#NULL!
660	1986-01-08	2020-08-19	1	1	1	1	34	2	Australia	1	0		0	Year 12	3	0	#NULL!	#NULL!	1	#NULL!	#NULL!	#NULL!	#NULL!	#NULL!	Senior Procurement officer	1	3	0	#NULL!	2	2	#NULL!	#NULL!	#NULL!	6	6	1	3	11	3	#NULL!	#NULL!	#NULL!	#NULL!	#NULL!	#NULL!	#NULL!	#NULL!	#NULL!
678	1979-09-07	2020-08-19	1	1	1	1	40	2	Australia	1	0		0	12	2	1	#NULL!	#NULL!	1	#NULL!	#NULL!	#NULL!	#NULL!	#NULL!	Secondary Teacher	1	2	0	#NULL!	3	3	#NULL!	#NULL!	#NULL!	10	4	1	7	10	1	4	6	1	#NULL!	#NULL!	#NULL!	#NULL!	#NULL!	#NULL!
680	1978-08-15	2020-08-19	1	1	1	1	42	2	Australia	1	1	Italian	0	12	3	1	#NULL!	#NULL!	1	#NULL!	#NULL!	#NULL!	#NULL!	#NULL!	Architect	1	1	0	#NULL!	2	2	#NULL!	#NULL!	#NULL!	8	4	1	6	6	1	#NULL!	#NULL!	#NULL!	#NULL!	#NULL!	#NULL!	#NULL!	#NULL!	#NULL!
682	1983-06-14	2020-08-19	1	1	1	1	37	2	Australia	1	0		0	Year 12	3	0	#NULL!	1	#NULL!	#NULL!	#NULL!	#NULL!	#NULL!	#NULL!	Teacher	1	2	0	#NULL!	2	2	#NULL!	#NULL!	#NULL!	9	0	1	4	2	1	#NULL!	#NULL!	#NULL!	#NULL!	#NULL!	#NULL!	#NULL!	#NULL!	#NULL!
693	1979-03-14	2020-08-19	1	1	1	1	41	2	Australia	1	0		0	11	4	0	#NULL!	1	#NULL!	#NULL!	#NULL!	#NULL!	#NULL!	#NULL!	Marketing Manager	1	1	0	#NULL!	2	2	#NULL!	#NULL!	#NULL!	14	1	1	11	3	3	#NULL!	#NULL!	#NULL!	#NULL!	#NULL!	#NULL!	#NULL!	#NULL!	#NULL!
696	1979-10-28	2020-08-19	1	1	1	1	40	2	Czech Republic	13	0		0	Year 12	1	0	#NULL!	#NULL!	#NULL!	#NULL!	#NULL!	#NULL!	#NULL!	1	Costume designer	1	4	0	#NULL!	2	2	#NULL!	#NULL!	#NULL!	11	8	3	8	7	3	#NULL!	#NULL!	#NULL!	#NULL!	#NULL!	#NULL!	#NULL!	#NULL!	#NULL!
704	1985-05-27	2020-08-19	1	1	1	1	35	2	Scotland	7	0		0	Year 12	1	1	#NULL!	1	#NULL!	#NULL!	#NULL!	#NULL!	#NULL!	#NULL!	Public Servant	2	1	0	#NULL!	2	2	#NULL!	#NULL!	#NULL!	3	5	3	0	10	3	#NULL!	#NULL!	#NULL!	#NULL!	#NULL!	#NULL!	#NULL!	#NULL!	#NULL!
707	1980-11-16	2020-08-19	1	1	1	1	39	2	Australia	1	0		0	Year 12	3	0	#NULL!	#NULL!	#NULL!	1	#NULL!	#NULL!	#NULL!	#NULL!	Winemaker	2	3	0	#NULL!	3	3	#NULL!	#NULL!	#NULL!	7	4	3	3	4	1	3	4	1	#NULL!	#NULL!	#NULL!	#NULL!	#NULL!	#NULL!
712	1981-02-07	2020-08-19	1	1	1	1	39	2	Australia	1	0		0	12	1	0	#NULL!	1	#NULL!	#NULL!	#NULL!	#NULL!	#NULL!	#NULL!	Academic	0	5	0	#NULL!	2	2	#NULL!	#NULL!	#NULL!	2	1	1	0	2	1	#NULL!	#NULL!	#NULL!	#NULL!	#NULL!	#NULL!	#NULL!	#NULL!	#NULL!
714	1977-07-21	2020-08-19	1	1	1	1	43	2	Australia	1	0		0	12	3	0	#NULL!	#NULL!	#NULL!	#NULL!	#NULL!	#NULL!	#NULL!	1	Chef	3	2	0	#NULL!	1	1	5	0	1	#NULL!	#NULL!	#NULL!	#NULL!	#NULL!	#NULL!	#NULL!	#NULL!	#NULL!	#NULL!	#NULL!	#NULL!	#NULL!	#NULL!	#NULL!
728	1967-12-01	2020-08-19	1	1	1	1	52	2	Australia	1	0		0	Year 12	1	1	#NULL!	1	#NULL!	#NULL!	#NULL!	#NULL!	#NULL!	#NULL!	Public servant	1	3	0	#NULL!	2	2	#NULL!	#NULL!	#NULL!	13	0	1	9	10	1	#NULL!	#NULL!	#NULL!	#NULL!	#NULL!	#NULL!	#NULL!	#NULL!	#NULL!
737	1978-10-12	2020-08-19	1	1	1	1	41	2	Australia	1	0		0	12	2	0	#NULL!	#NULL!	1	#NULL!	#NULL!	#NULL!	#NULL!	#NULL!	Dietitian	1	2	0	#NULL!	2	2	#NULL!	#NULL!	#NULL!	12	7	3	8	5	3	#NULL!	#NULL!	#NULL!	#NULL!	#NULL!	#NULL!	#NULL!	#NULL!	#NULL!
743	1977-11-16	2020-08-19	1	1	1	1	42	2	Australia	1	0		0	12	1	0	#NULL!	#NULL!	1	#NULL!	#NULL!	#NULL!	#NULL!	#NULL!	Clinical Psychologist	1	1	0	#NULL!	2	2	#NULL!	#NULL!	#NULL!	6	11	3	5	0	1	#NULL!	#NULL!	#NULL!	#NULL!	#NULL!	#NULL!	#NULL!	#NULL!	#NULL!
748	1967-09-05	2020-08-19	1	1	1	1	52	2	Australia	1	0		0	Yr 12	1	0	#NULL!	#NULL!	1	#NULL!	#NULL!	#NULL!	#NULL!	#NULL!	Consultant	1	1	0	#NULL!	2	2	#NULL!	#NULL!	#NULL!	15	7	1	12	4	3	#NULL!	#NULL!	#NULL!	#NULL!	#NULL!	#NULL!	#NULL!	#NULL!	#NULL!
760	1981-10-03	2020-08-19	1	1	1	1	38	2	England	7	0		0	Year 13	3	0	#NULL!	#NULL!	1	1	#NULL!	#NULL!	#NULL!	#NULL!	Senior Research and Policy Analyst for P	1	1	0	#NULL!	2	2	#NULL!	#NULL!	#NULL!	4	1	3	1	0	1	#NULL!	#NULL!	#NULL!	#NULL!	#NULL!	#NULL!	#NULL!	#NULL!	#NULL!
771	1977-04-07	2020-08-19	1	1	1	1	43	2	Australia	1	0		0	12	3	0	#NULL!	1	#NULL!	#NULL!	#NULL!	#NULL!	#NULL!	#NULL!	Manager Land Use Assessments, State Gove	1	2	0	#NULL!	3	3	#NULL!	#NULL!	#NULL!	11	5	3	11	5	1	6	8	3	#NULL!	#NULL!	#NULL!	#NULL!	#NULL!	#NULL!
777	1984-08-04	2020-08-19	1	1	1	1	36	2	Australia	1	0		0	year 12	3	0	#NULL!	#NULL!	1	#NULL!	#NULL!	#NULL!	#NULL!	#NULL!	Talent Acquisition	1	3	0	#NULL!	1	1	2	9	1	#NULL!	#NULL!	#NULL!	#NULL!	#NULL!	#NULL!	#NULL!	#NULL!	#NULL!	#NULL!	#NULL!	#NULL!	#NULL!	#NULL!	#NULL!
779	1983-11-15	2020-08-19	1	1	1	1	36	2	Australia	1	0		0	Tafe	5	1	#NULL!	#NULL!	#NULL!	1	1	#NULL!	#NULL!	#NULL!	Vet Nurse	4	5	0	#NULL!	1	1	4	2	3	#NULL!	#NULL!	#NULL!	#NULL!	#NULL!	#NULL!	#NULL!	#NULL!	#NULL!	#NULL!	#NULL!	#NULL!	#NULL!	#NULL!	#NULL!
782	1978-06-27	2020-08-19	1	1	1	1	42	2	Australia	1	0		0	12	2	1	#NULL!	#NULL!	#NULL!	1	1	#NULL!	#NULL!	#NULL!	Youth Facilities Manager	0	5	0	#NULL!	3	3	#NULL!	#NULL!	#NULL!	9	7	1	5	4	3	0	6	1	#NULL!	#NULL!	#NULL!	#NULL!	#NULL!	#NULL!
784	1989-12-05	2020-08-19	1	1	1	1	30	2	Australia	1	0		0	Year 12	3	1	#NULL!	#NULL!	1	#NULL!	#NULL!	#NULL!	#NULL!	#NULL!	Public service	1	2	0	#NULL!	1	1	2	7	3	#NULL!	#NULL!	#NULL!	#NULL!	#NULL!	#NULL!	#NULL!	#NULL!	#NULL!	#NULL!	#NULL!	#NULL!	#NULL!	#NULL!	#NULL!
787	1972-05-29	2020-08-19	1	1	1	1	48	2	Australia	1	0		0	12	3	0	1	#NULL!	#NULL!	#NULL!	#NULL!	#NULL!	#NULL!	#NULL!	Marketing and events	4	5	0	#NULL!	2	2	#NULL!	#NULL!	#NULL!	14	6	3	10	11	1	#NULL!	#NULL!	#NULL!	#NULL!	#NULL!	#NULL!	#NULL!	#NULL!	#NULL!
790	1978-12-06	2020-08-19	1	1	1	1	41	2	Australia	1	0		0	Year 12	4	0	#NULL!	#NULL!	#NULL!	#NULL!	#NULL!	#NULL!	#NULL!	1	Customer service	1	1	0	#NULL!	3	3	#NULL!	#NULL!	#NULL!	15	0	1	8	0	3	6	0	1	#NULL!	#NULL!	#NULL!	#NULL!	#NULL!	#NULL!
802	1980-02-12	2020-08-19	1	1	1	1	40	2	Australia	1	0		0	Yr 12	1	1	#NULL!	#NULL!	1	#NULL!	#NULL!	#NULL!	#NULL!	#NULL!	Occupational therapist	1	2	0	#NULL!	3	3	#NULL!	#NULL!	#NULL!	9	6	3	8	2	1	8	2	3	#NULL!	#NULL!	#NULL!	#NULL!	#NULL!	#NULL!
805	1991-10-26	2020-08-19	1	1	1	1	28	2	Australia	1	0		0	12	1	1	#NULL!	1	#NULL!	#NULL!	#NULL!	#NULL!	#NULL!	#NULL!	Department health human services	3	2	0	#NULL!	1	1	3	2	1	#NULL!	#NULL!	#NULL!	#NULL!	#NULL!	#NULL!	#NULL!	#NULL!	#NULL!	#NULL!	#NULL!	#NULL!	#NULL!	#NULL!	#NULL!
809	1981-06-05	2020-08-19	1	1	1	1	39	2	Australia	1	0		0	Year 12	4	0	#NULL!	#NULL!	1	#NULL!	#NULL!	#NULL!	#NULL!	#NULL!	Sole trader	1	1	0	#NULL!	2	2	#NULL!	#NULL!	#NULL!	6	0	3	4	4	1	#NULL!	#NULL!	#NULL!	#NULL!	#NULL!	#NULL!	#NULL!	#NULL!	#NULL!
821	1986-06-15	2020-08-19	1	1	1	1	34	2	Australia	1	0		0	year 12	2	0	#NULL!	#NULL!	#NULL!	1	#NULL!	#NULL!	#NULL!	#NULL!	stay at home parent	1	1	0	#NULL!	4	4	#NULL!	#NULL!	#NULL!	6	6	1	5	3	3	2	11	1	1	9	1	#NULL!	#NULL!	#NULL!
861	1974-11-22	2020-08-19	1	1	1	1	45	2	Australia	1	1	Australian	0	Year 12	5	1	#NULL!	#NULL!	#NULL!	1	#NULL!	#NULL!	#NULL!	#NULL!	Business participant	1	2	0	#NULL!	6	4	#NULL!	#NULL!	#NULL!	16	8	3	14	11	3	12	11	1	6	4	1	#NULL!	#NULL!	#NULL!
862	1976-08-04	2020-08-19	1	1	1	1	44	2	Australia	1	0		0	year 12	3	0	#NULL!	#NULL!	1	#NULL!	#NULL!	#NULL!	#NULL!	#NULL!	Manager in Community Services	1	2	0	#NULL!	2	2	#NULL!	#NULL!	#NULL!	5	11	1	3	7	1	#NULL!	#NULL!	#NULL!	#NULL!	#NULL!	#NULL!	#NULL!	#NULL!	#NULL!
871	1981-09-02	2020-08-19	1	1	1	1	38	2	Australia	1	0		0	Year 12	3	0	#NULL!	#NULL!	1	#NULL!	#NULL!	#NULL!	#NULL!	#NULL!	Sales director	1	2	0	#NULL!	2	2	#NULL!	#NULL!	#NULL!	8	8	1	7	2	1	#NULL!	#NULL!	#NULL!	#NULL!	#NULL!	#NULL!	#NULL!	#NULL!	#NULL!
1	#NULL!	#NULL!	#NULL!	#NULL!	#NULL!	#NULL!	#NULL!	#NULL!		#NULL!	#NULL!		#NULL!		#NULL!	#NULL!	#NULL!	#NULL!	#NULL!	#NULL!	#NULL!	#NULL!	#NULL!	#NULL!		#NULL!	#NULL!	#NULL!	#NULL!	#NULL!	#NULL!	#NULL!	#NULL!	#NULL!	#NULL!	#NULL!	#NULL!	#NULL!	#NULL!	#NULL!	#NULL!	#NULL!	#NULL!	#NULL!	#NULL!	#NULL!	#NULL!	#NULL!	#NULL!
6	#NULL!	#NULL!	#NULL!	#NULL!	#NULL!	#NULL!	#NULL!	#NULL!		#NULL!	#NULL!		#NULL!		#NULL!	#NULL!	#NULL!	#NULL!	#NULL!	#NULL!	#NULL!	#NULL!	#NULL!	#NULL!		#NULL!	#NULL!	#NULL!	#NULL!	#NULL!	#NULL!	#NULL!	#NULL!	#NULL!	#NULL!	#NULL!	#NULL!	#NULL!	#NULL!	#NULL!	#NULL!	#NULL!	#NULL!	#NULL!	#NULL!	#NULL!	#NULL!	#NULL!	#NULL!
7	#NULL!	#NULL!	#NULL!	#NULL!	#NULL!	#NULL!	#NULL!	#NULL!		#NULL!	#NULL!		#NULL!		#NULL!	#NULL!	#NULL!	#NULL!	#NULL!	#NULL!	#NULL!	#NULL!	#NULL!	#NULL!		#NULL!	#NULL!	#NULL!	#NULL!	#NULL!	#NULL!	#NULL!	#NULL!	#NULL!	#NULL!	#NULL!	#NULL!	#NULL!	#NULL!	#NULL!	#NULL!	#NULL!	#NULL!	#NULL!	#NULL!	#NULL!	#NULL!	#NULL!	#NULL!
15	1978-06-12	2020-08-19	1	1	1	1	42	2	Australia	1	0		0	Year 12	4	0	#NULL!	1	#NULL!	#NULL!	#NULL!	#NULL!	#NULL!	#NULL!	Police officer	1	2	0	#NULL!	3	3	#NULL!	#NULL!	#NULL!	12	8	1	9	3	1	3	5	3	#NULL!	#NULL!	#NULL!	#NULL!	#NULL!	#NULL!
16	#NULL!	#NULL!	#NULL!	#NULL!	#NULL!	#NULL!	#NULL!	#NULL!		#NULL!	#NULL!		#NULL!		#NULL!	#NULL!	#NULL!	#NULL!	#NULL!	#NULL!	#NULL!	#NULL!	#NULL!	#NULL!		#NULL!	#NULL!	#NULL!	#NULL!	#NULL!	#NULL!	#NULL!	#NULL!	#NULL!	#NULL!	#NULL!	#NULL!	#NULL!	#NULL!	#NULL!	#NULL!	#NULL!	#NULL!	#NULL!	#NULL!	#NULL!	#NULL!	#NULL!	#NULL!
17	1961-04-24	2020-08-19	1	1	2	0	59	#NULL!		#NULL!	#NULL!		#NULL!		#NULL!	#NULL!	#NULL!	#NULL!	#NULL!	#NULL!	#NULL!	#NULL!	#NULL!	#NULL!		#NULL!	#NULL!	#NULL!	#NULL!	#NULL!	#NULL!	#NULL!	#NULL!	#NULL!	#NULL!	#NULL!	#NULL!	#NULL!	#NULL!	#NULL!	#NULL!	#NULL!	#NULL!	#NULL!	#NULL!	#NULL!	#NULL!	#NULL!	#NULL!
21	#NULL!	#NULL!	#NULL!	#NULL!	#NULL!	#NULL!	#NULL!	#NULL!		#NULL!	#NULL!		#NULL!		#NULL!	#NULL!	#NULL!	#NULL!	#NULL!	#NULL!	#NULL!	#NULL!	#NULL!	#NULL!		#NULL!	#NULL!	#NULL!	#NULL!	#NULL!	#NULL!	#NULL!	#NULL!	#NULL!	#NULL!	#NULL!	#NULL!	#NULL!	#NULL!	#NULL!	#NULL!	#NULL!	#NULL!	#NULL!	#NULL!	#NULL!	#NULL!	#NULL!	#NULL!
28	#NULL!	#NULL!	#NULL!	#NULL!	#NULL!	#NULL!	#NULL!	#NULL!		#NULL!	#NULL!		#NULL!		#NULL!	#NULL!	#NULL!	#NULL!	#NULL!	#NULL!	#NULL!	#NULL!	#NULL!	#NULL!		#NULL!	#NULL!	#NULL!	#NULL!	#NULL!	#NULL!	#NULL!	#NULL!	#NULL!	#NULL!	#NULL!	#NULL!	#NULL!	#NULL!	#NULL!	#NULL!	#NULL!	#NULL!	#NULL!	#NULL!	#NULL!	#NULL!	#NULL!	#NULL!
29	#NULL!	#NULL!	#NULL!	#NULL!	#NULL!	#NULL!	#NULL!	#NULL!		#NULL!	#NULL!		#NULL!		#NULL!	#NULL!	#NULL!	#NULL!	#NULL!	#NULL!	#NULL!	#NULL!	#NULL!	#NULL!		#NULL!	#NULL!	#NULL!	#NULL!	#NULL!	#NULL!	#NULL!	#NULL!	#NULL!	#NULL!	#NULL!	#NULL!	#NULL!	#NULL!	#NULL!	#NULL!	#NULL!	#NULL!	#NULL!	#NULL!	#NULL!	#NULL!	#NULL!	#NULL!
32	#NULL!	#NULL!	#NULL!	#NULL!	#NULL!	#NULL!	#NULL!	#NULL!		#NULL!	#NULL!		#NULL!		#NULL!	#NULL!	#NULL!	#NULL!	#NULL!	#NULL!	#NULL!	#NULL!	#NULL!	#NULL!		#NULL!	#NULL!	#NULL!	#NULL!	#NULL!	#NULL!	#NULL!	#NULL!	#NULL!	#NULL!	#NULL!	#NULL!	#NULL!	#NULL!	#NULL!	#NULL!	#NULL!	#NULL!	#NULL!	#NULL!	#NULL!	#NULL!	#NULL!	#NULL!
34	1972-06-05	2020-08-19	1	1	1	1	48	2	Australia	1	0		0	Year 10	5	0	#NULL!	#NULL!	#NULL!	#NULL!	#NULL!	1	#NULL!	#NULL!	Accounts Officer	1	4	0	#NULL!	6	5	#NULL!	#NULL!	#NULL!	#NULL!	#NULL!	#NULL!	#NULL!	#NULL!	#NULL!	#NULL!	#NULL!	#NULL!	#NULL!	#NULL!	#NULL!	#NULL!	#NULL!	#NULL!
35	2000-09-07	2020-08-19	1	1	3	0	19	#NULL!		#NULL!	#NULL!		#NULL!		#NULL!	#NULL!	#NULL!	#NULL!	#NULL!	#NULL!	#NULL!	#NULL!	#NULL!	#NULL!		#NULL!	#NULL!	#NULL!	#NULL!	#NULL!	#NULL!	#NULL!	#NULL!	#NULL!	#NULL!	#NULL!	#NULL!	#NULL!	#NULL!	#NULL!	#NULL!	#NULL!	#NULL!	#NULL!	#NULL!	#NULL!	#NULL!	#NULL!	#NULL!
37	1999-10-05	2020-08-19	1	1	3	0	20	#NULL!		#NULL!	#NULL!		#NULL!		#NULL!	#NULL!	#NULL!	#NULL!	#NULL!	#NULL!	#NULL!	#NULL!	#NULL!	#NULL!		#NULL!	#NULL!	#NULL!	#NULL!	#NULL!	#NULL!	#NULL!	#NULL!	#NULL!	#NULL!	#NULL!	#NULL!	#NULL!	#NULL!	#NULL!	#NULL!	#NULL!	#NULL!	#NULL!	#NULL!	#NULL!	#NULL!	#NULL!	#NULL!
43	1983-03-07	2020-08-19	1	1	3	0	37	#NULL!		#NULL!	#NULL!		#NULL!		#NULL!	#NULL!	#NULL!	#NULL!	#NULL!	#NULL!	#NULL!	#NULL!	#NULL!	#NULL!		#NULL!	#NULL!	#NULL!	#NULL!	#NULL!	#NULL!	#NULL!	#NULL!	#NULL!	#NULL!	#NULL!	#NULL!	#NULL!	#NULL!	#NULL!	#NULL!	#NULL!	#NULL!	#NULL!	#NULL!	#NULL!	#NULL!	#NULL!	#NULL!
45	1996-05-03	2020-08-19	1	1	1	1	24	#NULL!		#NULL!	#NULL!		#NULL!		#NULL!	#NULL!	#NULL!	#NULL!	#NULL!	#NULL!	#NULL!	#NULL!	#NULL!	#NULL!		#NULL!	#NULL!	#NULL!	#NULL!	#NULL!	#NULL!	#NULL!	#NULL!	#NULL!	#NULL!	#NULL!	#NULL!	#NULL!	#NULL!	#NULL!	#NULL!	#NULL!	#NULL!	#NULL!	#NULL!	#NULL!	#NULL!	#NULL!	#NULL!
67	1986-01-31	2020-08-19	1	1	1	1	34	#NULL!		#NULL!	#NULL!		#NULL!		#NULL!	#NULL!	#NULL!	#NULL!	#NULL!	#NULL!	#NULL!	#NULL!	#NULL!	#NULL!		#NULL!	#NULL!	#NULL!	#NULL!	#NULL!	#NULL!	#NULL!	#NULL!	#NULL!	#NULL!	#NULL!	#NULL!	#NULL!	#NULL!	#NULL!	#NULL!	#NULL!	#NULL!	#NULL!	#NULL!	#NULL!	#NULL!	#NULL!	#NULL!
68	1971-10-07	2020-08-19	1	1	2	0	48	#NULL!		#NULL!	#NULL!		#NULL!		#NULL!	#NULL!	#NULL!	#NULL!	#NULL!	#NULL!	#NULL!	#NULL!	#NULL!	#NULL!		#NULL!	#NULL!	#NULL!	#NULL!	#NULL!	#NULL!	#NULL!	#NULL!	#NULL!	#NULL!	#NULL!	#NULL!	#NULL!	#NULL!	#NULL!	#NULL!	#NULL!	#NULL!	#NULL!	#NULL!	#NULL!	#NULL!	#NULL!	#NULL!
69	2002-07-23	2020-08-19	2	1	3	0	18	#NULL!		#NULL!	#NULL!		#NULL!		#NULL!	#NULL!	#NULL!	#NULL!	#NULL!	#NULL!	#NULL!	#NULL!	#NULL!	#NULL!		#NULL!	#NULL!	#NULL!	#NULL!	#NULL!	#NULL!	#NULL!	#NULL!	#NULL!	#NULL!	#NULL!	#NULL!	#NULL!	#NULL!	#NULL!	#NULL!	#NULL!	#NULL!	#NULL!	#NULL!	#NULL!	#NULL!	#NULL!	#NULL!
71	1985-11-29	2020-08-19	1	1	1	1	34	1	Australia	1	0		0	12	4	0	#NULL!	1	#NULL!	#NULL!	#NULL!	#NULL!	#NULL!	#NULL!	Assistant Director	2	3	#NULL!	#NULL!	3	3	#NULL!	#NULL!	#NULL!	#NULL!	#NULL!	#NULL!	#NULL!	#NULL!	#NULL!	#NULL!	#NULL!	#NULL!	#NULL!	#NULL!	#NULL!	#NULL!	#NULL!	#NULL!
74	1970-02-06	2020-08-19	1	1	2	0	50	#NULL!		#NULL!	#NULL!		#NULL!		#NULL!	#NULL!	#NULL!	#NULL!	#NULL!	#NULL!	#NULL!	#NULL!	#NULL!	#NULL!		#NULL!	#NULL!	#NULL!	#NULL!	#NULL!	#NULL!	#NULL!	#NULL!	#NULL!	#NULL!	#NULL!	#NULL!	#NULL!	#NULL!	#NULL!	#NULL!	#NULL!	#NULL!	#NULL!	#NULL!	#NULL!	#NULL!	#NULL!	#NULL!
81	#NULL!	#NULL!	#NULL!	#NULL!	#NULL!	#NULL!	#NULL!	#NULL!		#NULL!	#NULL!		#NULL!		#NULL!	#NULL!	#NULL!	#NULL!	#NULL!	#NULL!	#NULL!	#NULL!	#NULL!	#NULL!		#NULL!	#NULL!	#NULL!	#NULL!	#NULL!	#NULL!	#NULL!	#NULL!	#NULL!	#NULL!	#NULL!	#NULL!	#NULL!	#NULL!	#NULL!	#NULL!	#NULL!	#NULL!	#NULL!	#NULL!	#NULL!	#NULL!	#NULL!	#NULL!
87	#NULL!	#NULL!	#NULL!	#NULL!	#NULL!	#NULL!	#NULL!	#NULL!		#NULL!	#NULL!		#NULL!		#NULL!	#NULL!	#NULL!	#NULL!	#NULL!	#NULL!	#NULL!	#NULL!	#NULL!	#NULL!		#NULL!	#NULL!	#NULL!	#NULL!	#NULL!	#NULL!	#NULL!	#NULL!	#NULL!	#NULL!	#NULL!	#NULL!	#NULL!	#NULL!	#NULL!	#NULL!	#NULL!	#NULL!	#NULL!	#NULL!	#NULL!	#NULL!	#NULL!	#NULL!
90	#NULL!	#NULL!	#NULL!	#NULL!	#NULL!	#NULL!	#NULL!	#NULL!		#NULL!	#NULL!		#NULL!		#NULL!	#NULL!	#NULL!	#NULL!	#NULL!	#NULL!	#NULL!	#NULL!	#NULL!	#NULL!		#NULL!	#NULL!	#NULL!	#NULL!	#NULL!	#NULL!	#NULL!	#NULL!	#NULL!	#NULL!	#NULL!	#NULL!	#NULL!	#NULL!	#NULL!	#NULL!	#NULL!	#NULL!	#NULL!	#NULL!	#NULL!	#NULL!	#NULL!	#NULL!
93	#NULL!	#NULL!	#NULL!	#NULL!	#NULL!	#NULL!	#NULL!	#NULL!		#NULL!	#NULL!		#NULL!		#NULL!	#NULL!	#NULL!	#NULL!	#NULL!	#NULL!	#NULL!	#NULL!	#NULL!	#NULL!		#NULL!	#NULL!	#NULL!	#NULL!	#NULL!	#NULL!	#NULL!	#NULL!	#NULL!	#NULL!	#NULL!	#NULL!	#NULL!	#NULL!	#NULL!	#NULL!	#NULL!	#NULL!	#NULL!	#NULL!	#NULL!	#NULL!	#NULL!	#NULL!
96	1975-10-16	2020-08-19	1	2	1	0	44	#NULL!		#NULL!	#NULL!		#NULL!		#NULL!	#NULL!	#NULL!	#NULL!	#NULL!	#NULL!	#NULL!	#NULL!	#NULL!	#NULL!		#NULL!	#NULL!	#NULL!	#NULL!	#NULL!	#NULL!	#NULL!	#NULL!	#NULL!	#NULL!	#NULL!	#NULL!	#NULL!	#NULL!	#NULL!	#NULL!	#NULL!	#NULL!	#NULL!	#NULL!	#NULL!	#NULL!	#NULL!	#NULL!
97	1988-05-07	2020-08-19	1	2	1	0	32	#NULL!		#NULL!	#NULL!		#NULL!		#NULL!	#NULL!	#NULL!	#NULL!	#NULL!	#NULL!	#NULL!	#NULL!	#NULL!	#NULL!		#NULL!	#NULL!	#NULL!	#NULL!	#NULL!	#NULL!	#NULL!	#NULL!	#NULL!	#NULL!	#NULL!	#NULL!	#NULL!	#NULL!	#NULL!	#NULL!	#NULL!	#NULL!	#NULL!	#NULL!	#NULL!	#NULL!	#NULL!	#NULL!
101	#NULL!	#NULL!	#NULL!	#NULL!	#NULL!	#NULL!	#NULL!	#NULL!		#NULL!	#NULL!		#NULL!		#NULL!	#NULL!	#NULL!	#NULL!	#NULL!	#NULL!	#NULL!	#NULL!	#NULL!	#NULL!		#NULL!	#NULL!	#NULL!	#NULL!	#NULL!	#NULL!	#NULL!	#NULL!	#NULL!	#NULL!	#NULL!	#NULL!	#NULL!	#NULL!	#NULL!	#NULL!	#NULL!	#NULL!	#NULL!	#NULL!	#NULL!	#NULL!	#NULL!	#NULL!
105	#NULL!	#NULL!	#NULL!	#NULL!	#NULL!	#NULL!	#NULL!	#NULL!		#NULL!	#NULL!		#NULL!		#NULL!	#NULL!	#NULL!	#NULL!	#NULL!	#NULL!	#NULL!	#NULL!	#NULL!	#NULL!		#NULL!	#NULL!	#NULL!	#NULL!	#NULL!	#NULL!	#NULL!	#NULL!	#NULL!	#NULL!	#NULL!	#NULL!	#NULL!	#NULL!	#NULL!	#NULL!	#NULL!	#NULL!	#NULL!	#NULL!	#NULL!	#NULL!	#NULL!	#NULL!
106	#NULL!	#NULL!	#NULL!	#NULL!	#NULL!	#NULL!	#NULL!	#NULL!		#NULL!	#NULL!		#NULL!		#NULL!	#NULL!	#NULL!	#NULL!	#NULL!	#NULL!	#NULL!	#NULL!	#NULL!	#NULL!		#NULL!	#NULL!	#NULL!	#NULL!	#NULL!	#NULL!	#NULL!	#NULL!	#NULL!	#NULL!	#NULL!	#NULL!	#NULL!	#NULL!	#NULL!	#NULL!	#NULL!	#NULL!	#NULL!	#NULL!	#NULL!	#NULL!	#NULL!	#NULL!
119	1981-03-23	2020-08-19	1	1	1	1	39	2	Australia	1	0		0	Year 12	2	0	#NULL!	1	#NULL!	#NULL!	#NULL!	#NULL!	#NULL!	#NULL!	Community	1	1	0	#NULL!	3	2	#NULL!	#NULL!	#NULL!	#NULL!	#NULL!	#NULL!	#NULL!	#NULL!	#NULL!	#NULL!	#NULL!	#NULL!	#NULL!	#NULL!	#NULL!	#NULL!	#NULL!	#NULL!
121	#NULL!	#NULL!	#NULL!	#NULL!	#NULL!	#NULL!	#NULL!	#NULL!		#NULL!	#NULL!		#NULL!		#NULL!	#NULL!	#NULL!	#NULL!	#NULL!	#NULL!	#NULL!	#NULL!	#NULL!	#NULL!		#NULL!	#NULL!	#NULL!	#NULL!	#NULL!	#NULL!	#NULL!	#NULL!	#NULL!	#NULL!	#NULL!	#NULL!	#NULL!	#NULL!	#NULL!	#NULL!	#NULL!	#NULL!	#NULL!	#NULL!	#NULL!	#NULL!	#NULL!	#NULL!
123	1981-04-11	2020-08-19	1	1	1	1	39	#NULL!		#NULL!	#NULL!		#NULL!		#NULL!	#NULL!	#NULL!	#NULL!	#NULL!	#NULL!	#NULL!	#NULL!	#NULL!	#NULL!		#NULL!	#NULL!	#NULL!	#NULL!	#NULL!	#NULL!	#NULL!	#NULL!	#NULL!	#NULL!	#NULL!	#NULL!	#NULL!	#NULL!	#NULL!	#NULL!	#NULL!	#NULL!	#NULL!	#NULL!	#NULL!	#NULL!	#NULL!	#NULL!
124	#NULL!	#NULL!	#NULL!	#NULL!	#NULL!	#NULL!	#NULL!	#NULL!		#NULL!	#NULL!		#NULL!		#NULL!	#NULL!	#NULL!	#NULL!	#NULL!	#NULL!	#NULL!	#NULL!	#NULL!	#NULL!		#NULL!	#NULL!	#NULL!	#NULL!	#NULL!	#NULL!	#NULL!	#NULL!	#NULL!	#NULL!	#NULL!	#NULL!	#NULL!	#NULL!	#NULL!	#NULL!	#NULL!	#NULL!	#NULL!	#NULL!	#NULL!	#NULL!	#NULL!	#NULL!
131	#NULL!	#NULL!	#NULL!	#NULL!	#NULL!	#NULL!	#NULL!	#NULL!		#NULL!	#NULL!		#NULL!		#NULL!	#NULL!	#NULL!	#NULL!	#NULL!	#NULL!	#NULL!	#NULL!	#NULL!	#NULL!		#NULL!	#NULL!	#NULL!	#NULL!	#NULL!	#NULL!	#NULL!	#NULL!	#NULL!	#NULL!	#NULL!	#NULL!	#NULL!	#NULL!	#NULL!	#NULL!	#NULL!	#NULL!	#NULL!	#NULL!	#NULL!	#NULL!	#NULL!	#NULL!
135	#NULL!	#NULL!	#NULL!	#NULL!	#NULL!	#NULL!	#NULL!	#NULL!		#NULL!	#NULL!		#NULL!		#NULL!	#NULL!	#NULL!	#NULL!	#NULL!	#NULL!	#NULL!	#NULL!	#NULL!	#NULL!		#NULL!	#NULL!	#NULL!	#NULL!	#NULL!	#NULL!	#NULL!	#NULL!	#NULL!	#NULL!	#NULL!	#NULL!	#NULL!	#NULL!	#NULL!	#NULL!	#NULL!	#NULL!	#NULL!	#NULL!	#NULL!	#NULL!	#NULL!	#NULL!
136	#NULL!	2020-08-19	1	1	3	0	#NULL!	#NULL!		#NULL!	#NULL!		#NULL!		#NULL!	#NULL!	#NULL!	#NULL!	#NULL!	#NULL!	#NULL!	#NULL!	#NULL!	#NULL!		#NULL!	#NULL!	#NULL!	#NULL!	#NULL!	#NULL!	#NULL!	#NULL!	#NULL!	#NULL!	#NULL!	#NULL!	#NULL!	#NULL!	#NULL!	#NULL!	#NULL!	#NULL!	#NULL!	#NULL!	#NULL!	#NULL!	#NULL!	#NULL!
137	#NULL!	#NULL!	#NULL!	#NULL!	#NULL!	#NULL!	#NULL!	#NULL!		#NULL!	#NULL!		#NULL!		#NULL!	#NULL!	#NULL!	#NULL!	#NULL!	#NULL!	#NULL!	#NULL!	#NULL!	#NULL!		#NULL!	#NULL!	#NULL!	#NULL!	#NULL!	#NULL!	#NULL!	#NULL!	#NULL!	#NULL!	#NULL!	#NULL!	#NULL!	#NULL!	#NULL!	#NULL!	#NULL!	#NULL!	#NULL!	#NULL!	#NULL!	#NULL!	#NULL!	#NULL!
140	1981-11-17	2020-08-19	1	1	1	1	38	2	Australia	1	0		0	12	3	1	#NULL!	1	#NULL!	#NULL!	#NULL!	#NULL!	#NULL!	#NULL!	Police prosecutor	2	2	0	#NULL!	3	3	#NULL!	#NULL!	#NULL!	#NULL!	#NULL!	#NULL!	#NULL!	#NULL!	#NULL!	#NULL!	#NULL!	#NULL!	#NULL!	#NULL!	#NULL!	#NULL!	#NULL!	#NULL!
143	#NULL!	#NULL!	#NULL!	#NULL!	#NULL!	#NULL!	#NULL!	#NULL!		#NULL!	#NULL!		#NULL!		#NULL!	#NULL!	#NULL!	#NULL!	#NULL!	#NULL!	#NULL!	#NULL!	#NULL!	#NULL!		#NULL!	#NULL!	#NULL!	#NULL!	#NULL!	#NULL!	#NULL!	#NULL!	#NULL!	#NULL!	#NULL!	#NULL!	#NULL!	#NULL!	#NULL!	#NULL!	#NULL!	#NULL!	#NULL!	#NULL!	#NULL!	#NULL!	#NULL!	#NULL!
147	#NULL!	#NULL!	#NULL!	#NULL!	#NULL!	#NULL!	#NULL!	#NULL!		#NULL!	#NULL!		#NULL!		#NULL!	#NULL!	#NULL!	#NULL!	#NULL!	#NULL!	#NULL!	#NULL!	#NULL!	#NULL!		#NULL!	#NULL!	#NULL!	#NULL!	#NULL!	#NULL!	#NULL!	#NULL!	#NULL!	#NULL!	#NULL!	#NULL!	#NULL!	#NULL!	#NULL!	#NULL!	#NULL!	#NULL!	#NULL!	#NULL!	#NULL!	#NULL!	#NULL!	#NULL!
151	#NULL!	#NULL!	#NULL!	#NULL!	#NULL!	#NULL!	#NULL!	#NULL!		#NULL!	#NULL!		#NULL!		#NULL!	#NULL!	#NULL!	#NULL!	#NULL!	#NULL!	#NULL!	#NULL!	#NULL!	#NULL!		#NULL!	#NULL!	#NULL!	#NULL!	#NULL!	#NULL!	#NULL!	#NULL!	#NULL!	#NULL!	#NULL!	#NULL!	#NULL!	#NULL!	#NULL!	#NULL!	#NULL!	#NULL!	#NULL!	#NULL!	#NULL!	#NULL!	#NULL!	#NULL!
159	#NULL!	#NULL!	#NULL!	#NULL!	#NULL!	#NULL!	#NULL!	#NULL!		#NULL!	#NULL!		#NULL!		#NULL!	#NULL!	#NULL!	#NULL!	#NULL!	#NULL!	#NULL!	#NULL!	#NULL!	#NULL!		#NULL!	#NULL!	#NULL!	#NULL!	#NULL!	#NULL!	#NULL!	#NULL!	#NULL!	#NULL!	#NULL!	#NULL!	#NULL!	#NULL!	#NULL!	#NULL!	#NULL!	#NULL!	#NULL!	#NULL!	#NULL!	#NULL!	#NULL!	#NULL!
160	#NULL!	#NULL!	#NULL!	#NULL!	#NULL!	#NULL!	#NULL!	#NULL!		#NULL!	#NULL!		#NULL!		#NULL!	#NULL!	#NULL!	#NULL!	#NULL!	#NULL!	#NULL!	#NULL!	#NULL!	#NULL!		#NULL!	#NULL!	#NULL!	#NULL!	#NULL!	#NULL!	#NULL!	#NULL!	#NULL!	#NULL!	#NULL!	#NULL!	#NULL!	#NULL!	#NULL!	#NULL!	#NULL!	#NULL!	#NULL!	#NULL!	#NULL!	#NULL!	#NULL!	#NULL!
164	1959-07-09	2020-08-19	1	1	2	0	61	#NULL!		#NULL!	#NULL!		#NULL!		#NULL!	#NULL!	#NULL!	#NULL!	#NULL!	#NULL!	#NULL!	#NULL!	#NULL!	#NULL!		#NULL!	#NULL!	#NULL!	#NULL!	#NULL!	#NULL!	#NULL!	#NULL!	#NULL!	#NULL!	#NULL!	#NULL!	#NULL!	#NULL!	#NULL!	#NULL!	#NULL!	#NULL!	#NULL!	#NULL!	#NULL!	#NULL!	#NULL!	#NULL!
177	1960-11-05	2020-08-19	1	1	3	0	59	#NULL!		#NULL!	#NULL!		#NULL!		#NULL!	#NULL!	#NULL!	#NULL!	#NULL!	#NULL!	#NULL!	#NULL!	#NULL!	#NULL!		#NULL!	#NULL!	#NULL!	#NULL!	#NULL!	#NULL!	#NULL!	#NULL!	#NULL!	#NULL!	#NULL!	#NULL!	#NULL!	#NULL!	#NULL!	#NULL!	#NULL!	#NULL!	#NULL!	#NULL!	#NULL!	#NULL!	#NULL!	#NULL!
178	#NULL!	#NULL!	#NULL!	#NULL!	#NULL!	#NULL!	#NULL!	#NULL!		#NULL!	#NULL!		#NULL!		#NULL!	#NULL!	#NULL!	#NULL!	#NULL!	#NULL!	#NULL!	#NULL!	#NULL!	#NULL!		#NULL!	#NULL!	#NULL!	#NULL!	#NULL!	#NULL!	#NULL!	#NULL!	#NULL!	#NULL!	#NULL!	#NULL!	#NULL!	#NULL!	#NULL!	#NULL!	#NULL!	#NULL!	#NULL!	#NULL!	#NULL!	#NULL!	#NULL!	#NULL!
181	#NULL!	#NULL!	#NULL!	#NULL!	#NULL!	#NULL!	#NULL!	#NULL!		#NULL!	#NULL!		#NULL!		#NULL!	#NULL!	#NULL!	#NULL!	#NULL!	#NULL!	#NULL!	#NULL!	#NULL!	#NULL!		#NULL!	#NULL!	#NULL!	#NULL!	#NULL!	#NULL!	#NULL!	#NULL!	#NULL!	#NULL!	#NULL!	#NULL!	#NULL!	#NULL!	#NULL!	#NULL!	#NULL!	#NULL!	#NULL!	#NULL!	#NULL!	#NULL!	#NULL!	#NULL!
183	#NULL!	#NULL!	#NULL!	#NULL!	#NULL!	#NULL!	#NULL!	#NULL!		#NULL!	#NULL!		#NULL!		#NULL!	#NULL!	#NULL!	#NULL!	#NULL!	#NULL!	#NULL!	#NULL!	#NULL!	#NULL!		#NULL!	#NULL!	#NULL!	#NULL!	#NULL!	#NULL!	#NULL!	#NULL!	#NULL!	#NULL!	#NULL!	#NULL!	#NULL!	#NULL!	#NULL!	#NULL!	#NULL!	#NULL!	#NULL!	#NULL!	#NULL!	#NULL!	#NULL!	#NULL!
191	#NULL!	#NULL!	#NULL!	#NULL!	#NULL!	#NULL!	#NULL!	#NULL!		#NULL!	#NULL!		#NULL!		#NULL!	#NULL!	#NULL!	#NULL!	#NULL!	#NULL!	#NULL!	#NULL!	#NULL!	#NULL!		#NULL!	#NULL!	#NULL!	#NULL!	#NULL!	#NULL!	#NULL!	#NULL!	#NULL!	#NULL!	#NULL!	#NULL!	#NULL!	#NULL!	#NULL!	#NULL!	#NULL!	#NULL!	#NULL!	#NULL!	#NULL!	#NULL!	#NULL!	#NULL!
192	1986-12-19	2020-08-19	1	1	1	1	33	2	Australia	1	0		0	12	1	1	#NULL!	1	#NULL!	#NULL!	#NULL!	#NULL!	#NULL!	#NULL!	Teacher	2	1	1	32	1	1	4	1	1	#NULL!	#NULL!	#NULL!	#NULL!	#NULL!	#NULL!	#NULL!	#NULL!	#NULL!	#NULL!	#NULL!	#NULL!	#NULL!	#NULL!	#NULL!
194	#NULL!	#NULL!	#NULL!	#NULL!	#NULL!	#NULL!	#NULL!	#NULL!		#NULL!	#NULL!		#NULL!		#NULL!	#NULL!	#NULL!	#NULL!	#NULL!	#NULL!	#NULL!	#NULL!	#NULL!	#NULL!		#NULL!	#NULL!	#NULL!	#NULL!	#NULL!	#NULL!	#NULL!	#NULL!	#NULL!	#NULL!	#NULL!	#NULL!	#NULL!	#NULL!	#NULL!	#NULL!	#NULL!	#NULL!	#NULL!	#NULL!	#NULL!	#NULL!	#NULL!	#NULL!
198	1982-03-30	2020-08-19	1	1	1	1	38	#NULL!		#NULL!	#NULL!		#NULL!		#NULL!	#NULL!	#NULL!	#NULL!	#NULL!	#NULL!	#NULL!	#NULL!	#NULL!	#NULL!		#NULL!	#NULL!	#NULL!	#NULL!	#NULL!	#NULL!	#NULL!	#NULL!	#NULL!	#NULL!	#NULL!	#NULL!	#NULL!	#NULL!	#NULL!	#NULL!	#NULL!	#NULL!	#NULL!	#NULL!	#NULL!	#NULL!	#NULL!	#NULL!
202	#NULL!	#NULL!	#NULL!	#NULL!	#NULL!	#NULL!	#NULL!	#NULL!		#NULL!	#NULL!		#NULL!		#NULL!	#NULL!	#NULL!	#NULL!	#NULL!	#NULL!	#NULL!	#NULL!	#NULL!	#NULL!		#NULL!	#NULL!	#NULL!	#NULL!	#NULL!	#NULL!	#NULL!	#NULL!	#NULL!	#NULL!	#NULL!	#NULL!	#NULL!	#NULL!	#NULL!	#NULL!	#NULL!	#NULL!	#NULL!	#NULL!	#NULL!	#NULL!	#NULL!	#NULL!
206	#NULL!	#NULL!	#NULL!	#NULL!	#NULL!	#NULL!	#NULL!	#NULL!		#NULL!	#NULL!		#NULL!		#NULL!	#NULL!	#NULL!	#NULL!	#NULL!	#NULL!	#NULL!	#NULL!	#NULL!	#NULL!		#NULL!	#NULL!	#NULL!	#NULL!	#NULL!	#NULL!	#NULL!	#NULL!	#NULL!	#NULL!	#NULL!	#NULL!	#NULL!	#NULL!	#NULL!	#NULL!	#NULL!	#NULL!	#NULL!	#NULL!	#NULL!	#NULL!	#NULL!	#NULL!
208	#NULL!	#NULL!	#NULL!	#NULL!	#NULL!	#NULL!	#NULL!	#NULL!		#NULL!	#NULL!		#NULL!		#NULL!	#NULL!	#NULL!	#NULL!	#NULL!	#NULL!	#NULL!	#NULL!	#NULL!	#NULL!		#NULL!	#NULL!	#NULL!	#NULL!	#NULL!	#NULL!	#NULL!	#NULL!	#NULL!	#NULL!	#NULL!	#NULL!	#NULL!	#NULL!	#NULL!	#NULL!	#NULL!	#NULL!	#NULL!	#NULL!	#NULL!	#NULL!	#NULL!	#NULL!
222	1989-08-27	2020-08-19	1	1	1	1	30	2	Australia	1	0		0	12	3	0	#NULL!	1	#NULL!	1	#NULL!	#NULL!	#NULL!	#NULL!	Marketing	1	2	0	#NULL!	1	1	0	4	3	#NULL!	#NULL!	#NULL!	#NULL!	#NULL!	#NULL!	#NULL!	#NULL!	#NULL!	#NULL!	#NULL!	#NULL!	#NULL!	#NULL!	#NULL!
223	#NULL!	#NULL!	#NULL!	#NULL!	#NULL!	#NULL!	#NULL!	#NULL!		#NULL!	#NULL!		#NULL!		#NULL!	#NULL!	#NULL!	#NULL!	#NULL!	#NULL!	#NULL!	#NULL!	#NULL!	#NULL!		#NULL!	#NULL!	#NULL!	#NULL!	#NULL!	#NULL!	#NULL!	#NULL!	#NULL!	#NULL!	#NULL!	#NULL!	#NULL!	#NULL!	#NULL!	#NULL!	#NULL!	#NULL!	#NULL!	#NULL!	#NULL!	#NULL!	#NULL!	#NULL!
228	#NULL!	#NULL!	#NULL!	#NULL!	#NULL!	#NULL!	#NULL!	#NULL!		#NULL!	#NULL!		#NULL!		#NULL!	#NULL!	#NULL!	#NULL!	#NULL!	#NULL!	#NULL!	#NULL!	#NULL!	#NULL!		#NULL!	#NULL!	#NULL!	#NULL!	#NULL!	#NULL!	#NULL!	#NULL!	#NULL!	#NULL!	#NULL!	#NULL!	#NULL!	#NULL!	#NULL!	#NULL!	#NULL!	#NULL!	#NULL!	#NULL!	#NULL!	#NULL!	#NULL!	#NULL!
232	1985-08-13	2020-08-19	1	1	1	1	35	#NULL!		#NULL!	#NULL!		#NULL!		#NULL!	#NULL!	#NULL!	#NULL!	#NULL!	#NULL!	#NULL!	#NULL!	#NULL!	#NULL!		#NULL!	#NULL!	#NULL!	#NULL!	#NULL!	#NULL!	#NULL!	#NULL!	#NULL!	#NULL!	#NULL!	#NULL!	#NULL!	#NULL!	#NULL!	#NULL!	#NULL!	#NULL!	#NULL!	#NULL!	#NULL!	#NULL!	#NULL!	#NULL!
238	#NULL!	#NULL!	#NULL!	#NULL!	#NULL!	#NULL!	#NULL!	#NULL!		#NULL!	#NULL!		#NULL!		#NULL!	#NULL!	#NULL!	#NULL!	#NULL!	#NULL!	#NULL!	#NULL!	#NULL!	#NULL!		#NULL!	#NULL!	#NULL!	#NULL!	#NULL!	#NULL!	#NULL!	#NULL!	#NULL!	#NULL!	#NULL!	#NULL!	#NULL!	#NULL!	#NULL!	#NULL!	#NULL!	#NULL!	#NULL!	#NULL!	#NULL!	#NULL!	#NULL!	#NULL!
239	#NULL!	#NULL!	#NULL!	#NULL!	#NULL!	#NULL!	#NULL!	#NULL!		#NULL!	#NULL!		#NULL!		#NULL!	#NULL!	#NULL!	#NULL!	#NULL!	#NULL!	#NULL!	#NULL!	#NULL!	#NULL!		#NULL!	#NULL!	#NULL!	#NULL!	#NULL!	#NULL!	#NULL!	#NULL!	#NULL!	#NULL!	#NULL!	#NULL!	#NULL!	#NULL!	#NULL!	#NULL!	#NULL!	#NULL!	#NULL!	#NULL!	#NULL!	#NULL!	#NULL!	#NULL!
243	#NULL!	#NULL!	#NULL!	#NULL!	#NULL!	#NULL!	#NULL!	#NULL!		#NULL!	#NULL!		#NULL!		#NULL!	#NULL!	#NULL!	#NULL!	#NULL!	#NULL!	#NULL!	#NULL!	#NULL!	#NULL!		#NULL!	#NULL!	#NULL!	#NULL!	#NULL!	#NULL!	#NULL!	#NULL!	#NULL!	#NULL!	#NULL!	#NULL!	#NULL!	#NULL!	#NULL!	#NULL!	#NULL!	#NULL!	#NULL!	#NULL!	#NULL!	#NULL!	#NULL!	#NULL!
244	#NULL!	#NULL!	#NULL!	#NULL!	#NULL!	#NULL!	#NULL!	#NULL!		#NULL!	#NULL!		#NULL!		#NULL!	#NULL!	#NULL!	#NULL!	#NULL!	#NULL!	#NULL!	#NULL!	#NULL!	#NULL!		#NULL!	#NULL!	#NULL!	#NULL!	#NULL!	#NULL!	#NULL!	#NULL!	#NULL!	#NULL!	#NULL!	#NULL!	#NULL!	#NULL!	#NULL!	#NULL!	#NULL!	#NULL!	#NULL!	#NULL!	#NULL!	#NULL!	#NULL!	#NULL!
247	1959-01-28	2020-08-19	1	1	2	0	61	#NULL!		#NULL!	#NULL!		#NULL!		#NULL!	#NULL!	#NULL!	#NULL!	#NULL!	#NULL!	#NULL!	#NULL!	#NULL!	#NULL!		#NULL!	#NULL!	#NULL!	#NULL!	#NULL!	#NULL!	#NULL!	#NULL!	#NULL!	#NULL!	#NULL!	#NULL!	#NULL!	#NULL!	#NULL!	#NULL!	#NULL!	#NULL!	#NULL!	#NULL!	#NULL!	#NULL!	#NULL!	#NULL!
253	1982-03-21	2020-08-19	1	1	1	1	38	2	Australia	1	0		0	12	3	0	#NULL!	#NULL!	#NULL!	1	#NULL!	#NULL!	#NULL!	1	Teacher	1	2	0	#NULL!	3	2	#NULL!	#NULL!	#NULL!	3	3	1	0	7	3	#NULL!	#NULL!	#NULL!	#NULL!	#NULL!	#NULL!	#NULL!	#NULL!	#NULL!
259	#NULL!	#NULL!	#NULL!	#NULL!	#NULL!	#NULL!	#NULL!	#NULL!		#NULL!	#NULL!		#NULL!		#NULL!	#NULL!	#NULL!	#NULL!	#NULL!	#NULL!	#NULL!	#NULL!	#NULL!	#NULL!		#NULL!	#NULL!	#NULL!	#NULL!	#NULL!	#NULL!	#NULL!	#NULL!	#NULL!	#NULL!	#NULL!	#NULL!	#NULL!	#NULL!	#NULL!	#NULL!	#NULL!	#NULL!	#NULL!	#NULL!	#NULL!	#NULL!	#NULL!	#NULL!
261	1982-03-30	2020-08-19	1	1	1	1	38	2	Usa	8	1	British Indian	0	Yr12	1	1	#NULL!	#NULL!	1	#NULL!	1	#NULL!	#NULL!	#NULL!	Doctor	1	2	0	#NULL!	1	1	1	2	3	#NULL!	#NULL!	#NULL!	#NULL!	#NULL!	#NULL!	#NULL!	#NULL!	#NULL!	#NULL!	#NULL!	#NULL!	#NULL!	#NULL!	#NULL!
262	#NULL!	#NULL!	#NULL!	#NULL!	#NULL!	#NULL!	#NULL!	#NULL!		#NULL!	#NULL!		#NULL!		#NULL!	#NULL!	#NULL!	#NULL!	#NULL!	#NULL!	#NULL!	#NULL!	#NULL!	#NULL!		#NULL!	#NULL!	#NULL!	#NULL!	#NULL!	#NULL!	#NULL!	#NULL!	#NULL!	#NULL!	#NULL!	#NULL!	#NULL!	#NULL!	#NULL!	#NULL!	#NULL!	#NULL!	#NULL!	#NULL!	#NULL!	#NULL!	#NULL!	#NULL!
264	#NULL!	#NULL!	#NULL!	#NULL!	#NULL!	#NULL!	#NULL!	#NULL!		#NULL!	#NULL!		#NULL!		#NULL!	#NULL!	#NULL!	#NULL!	#NULL!	#NULL!	#NULL!	#NULL!	#NULL!	#NULL!		#NULL!	#NULL!	#NULL!	#NULL!	#NULL!	#NULL!	#NULL!	#NULL!	#NULL!	#NULL!	#NULL!	#NULL!	#NULL!	#NULL!	#NULL!	#NULL!	#NULL!	#NULL!	#NULL!	#NULL!	#NULL!	#NULL!	#NULL!	#NULL!
270	#NULL!	#NULL!	#NULL!	#NULL!	#NULL!	#NULL!	#NULL!	#NULL!		#NULL!	#NULL!		#NULL!		#NULL!	#NULL!	#NULL!	#NULL!	#NULL!	#NULL!	#NULL!	#NULL!	#NULL!	#NULL!		#NULL!	#NULL!	#NULL!	#NULL!	#NULL!	#NULL!	#NULL!	#NULL!	#NULL!	#NULL!	#NULL!	#NULL!	#NULL!	#NULL!	#NULL!	#NULL!	#NULL!	#NULL!	#NULL!	#NULL!	#NULL!	#NULL!	#NULL!	#NULL!
271	1963-09-11	2020-08-19	1	1	2	0	56	#NULL!		#NULL!	#NULL!		#NULL!		#NULL!	#NULL!	#NULL!	#NULL!	#NULL!	#NULL!	#NULL!	#NULL!	#NULL!	#NULL!		#NULL!	#NULL!	#NULL!	#NULL!	#NULL!	#NULL!	#NULL!	#NULL!	#NULL!	#NULL!	#NULL!	#NULL!	#NULL!	#NULL!	#NULL!	#NULL!	#NULL!	#NULL!	#NULL!	#NULL!	#NULL!	#NULL!	#NULL!	#NULL!
278	#NULL!	#NULL!	#NULL!	#NULL!	#NULL!	#NULL!	#NULL!	#NULL!		#NULL!	#NULL!		#NULL!		#NULL!	#NULL!	#NULL!	#NULL!	#NULL!	#NULL!	#NULL!	#NULL!	#NULL!	#NULL!		#NULL!	#NULL!	#NULL!	#NULL!	#NULL!	#NULL!	#NULL!	#NULL!	#NULL!	#NULL!	#NULL!	#NULL!	#NULL!	#NULL!	#NULL!	#NULL!	#NULL!	#NULL!	#NULL!	#NULL!	#NULL!	#NULL!	#NULL!	#NULL!
281	1973-06-13	2020-08-19	1	1	1	1	47	2	Australia	1	0		0	12	4	1	#NULL!	#NULL!	#NULL!	1	#NULL!	#NULL!	#NULL!	#NULL!	Assistant winemaker	5	2	0	#NULL!	2	2	#NULL!	#NULL!	#NULL!	#NULL!	#NULL!	#NULL!	#NULL!	#NULL!	#NULL!	#NULL!	#NULL!	#NULL!	#NULL!	#NULL!	#NULL!	#NULL!	#NULL!	#NULL!
285	1983-08-21	2020-08-19	1	1	1	1	36	#NULL!		#NULL!	#NULL!		#NULL!		#NULL!	#NULL!	#NULL!	#NULL!	#NULL!	#NULL!	#NULL!	#NULL!	#NULL!	#NULL!		#NULL!	#NULL!	#NULL!	#NULL!	#NULL!	#NULL!	#NULL!	#NULL!	#NULL!	#NULL!	#NULL!	#NULL!	#NULL!	#NULL!	#NULL!	#NULL!	#NULL!	#NULL!	#NULL!	#NULL!	#NULL!	#NULL!	#NULL!	#NULL!
287	1963-06-03	2020-08-19	1	1	3	0	57	#NULL!		#NULL!	#NULL!		#NULL!		#NULL!	#NULL!	#NULL!	#NULL!	#NULL!	#NULL!	#NULL!	#NULL!	#NULL!	#NULL!		#NULL!	#NULL!	#NULL!	#NULL!	#NULL!	#NULL!	#NULL!	#NULL!	#NULL!	#NULL!	#NULL!	#NULL!	#NULL!	#NULL!	#NULL!	#NULL!	#NULL!	#NULL!	#NULL!	#NULL!	#NULL!	#NULL!	#NULL!	#NULL!
290	#NULL!	#NULL!	2	1	1	0	#NULL!	#NULL!		#NULL!	#NULL!		#NULL!		#NULL!	#NULL!	#NULL!	#NULL!	#NULL!	#NULL!	#NULL!	#NULL!	#NULL!	#NULL!		#NULL!	#NULL!	#NULL!	#NULL!	#NULL!	#NULL!	#NULL!	#NULL!	#NULL!	#NULL!	#NULL!	#NULL!	#NULL!	#NULL!	#NULL!	#NULL!	#NULL!	#NULL!	#NULL!	#NULL!	#NULL!	#NULL!	#NULL!	#NULL!
291	1980-07-18	2020-08-19	1	1	1	1	40	#NULL!		#NULL!	#NULL!		#NULL!		#NULL!	#NULL!	#NULL!	#NULL!	#NULL!	#NULL!	#NULL!	#NULL!	#NULL!	#NULL!		#NULL!	#NULL!	#NULL!	#NULL!	#NULL!	#NULL!	#NULL!	#NULL!	#NULL!	#NULL!	#NULL!	#NULL!	#NULL!	#NULL!	#NULL!	#NULL!	#NULL!	#NULL!	#NULL!	#NULL!	#NULL!	#NULL!	#NULL!	#NULL!
294	#NULL!	#NULL!	#NULL!	#NULL!	#NULL!	#NULL!	#NULL!	#NULL!		#NULL!	#NULL!		#NULL!		#NULL!	#NULL!	#NULL!	#NULL!	#NULL!	#NULL!	#NULL!	#NULL!	#NULL!	#NULL!		#NULL!	#NULL!	#NULL!	#NULL!	#NULL!	#NULL!	#NULL!	#NULL!	#NULL!	#NULL!	#NULL!	#NULL!	#NULL!	#NULL!	#NULL!	#NULL!	#NULL!	#NULL!	#NULL!	#NULL!	#NULL!	#NULL!	#NULL!	#NULL!
295	1976-03-15	2020-08-19	1	1	2	0	44	#NULL!		#NULL!	#NULL!		#NULL!		#NULL!	#NULL!	#NULL!	#NULL!	#NULL!	#NULL!	#NULL!	#NULL!	#NULL!	#NULL!		#NULL!	#NULL!	#NULL!	#NULL!	#NULL!	#NULL!	#NULL!	#NULL!	#NULL!	#NULL!	#NULL!	#NULL!	#NULL!	#NULL!	#NULL!	#NULL!	#NULL!	#NULL!	#NULL!	#NULL!	#NULL!	#NULL!	#NULL!	#NULL!
301	#NULL!	#NULL!	#NULL!	#NULL!	#NULL!	#NULL!	#NULL!	#NULL!		#NULL!	#NULL!		#NULL!		#NULL!	#NULL!	#NULL!	#NULL!	#NULL!	#NULL!	#NULL!	#NULL!	#NULL!	#NULL!		#NULL!	#NULL!	#NULL!	#NULL!	#NULL!	#NULL!	#NULL!	#NULL!	#NULL!	#NULL!	#NULL!	#NULL!	#NULL!	#NULL!	#NULL!	#NULL!	#NULL!	#NULL!	#NULL!	#NULL!	#NULL!	#NULL!	#NULL!	#NULL!
302	1965-07-11	2020-08-19	1	2	1	0	55	#NULL!		#NULL!	#NULL!		#NULL!		#NULL!	#NULL!	#NULL!	#NULL!	#NULL!	#NULL!	#NULL!	#NULL!	#NULL!	#NULL!		#NULL!	#NULL!	#NULL!	#NULL!	#NULL!	#NULL!	#NULL!	#NULL!	#NULL!	#NULL!	#NULL!	#NULL!	#NULL!	#NULL!	#NULL!	#NULL!	#NULL!	#NULL!	#NULL!	#NULL!	#NULL!	#NULL!	#NULL!	#NULL!
305	1986-05-01	2020-08-19	1	1	1	1	34	#NULL!		#NULL!	#NULL!		#NULL!		#NULL!	#NULL!	#NULL!	#NULL!	#NULL!	#NULL!	#NULL!	#NULL!	#NULL!	#NULL!		#NULL!	#NULL!	#NULL!	#NULL!	#NULL!	#NULL!	#NULL!	#NULL!	#NULL!	#NULL!	#NULL!	#NULL!	#NULL!	#NULL!	#NULL!	#NULL!	#NULL!	#NULL!	#NULL!	#NULL!	#NULL!	#NULL!	#NULL!	#NULL!
307	#NULL!	#NULL!	#NULL!	#NULL!	#NULL!	#NULL!	#NULL!	#NULL!		#NULL!	#NULL!		#NULL!		#NULL!	#NULL!	#NULL!	#NULL!	#NULL!	#NULL!	#NULL!	#NULL!	#NULL!	#NULL!		#NULL!	#NULL!	#NULL!	#NULL!	#NULL!	#NULL!	#NULL!	#NULL!	#NULL!	#NULL!	#NULL!	#NULL!	#NULL!	#NULL!	#NULL!	#NULL!	#NULL!	#NULL!	#NULL!	#NULL!	#NULL!	#NULL!	#NULL!	#NULL!
312	#NULL!	#NULL!	#NULL!	#NULL!	#NULL!	#NULL!	#NULL!	#NULL!		#NULL!	#NULL!		#NULL!		#NULL!	#NULL!	#NULL!	#NULL!	#NULL!	#NULL!	#NULL!	#NULL!	#NULL!	#NULL!		#NULL!	#NULL!	#NULL!	#NULL!	#NULL!	#NULL!	#NULL!	#NULL!	#NULL!	#NULL!	#NULL!	#NULL!	#NULL!	#NULL!	#NULL!	#NULL!	#NULL!	#NULL!	#NULL!	#NULL!	#NULL!	#NULL!	#NULL!	#NULL!
315	#NULL!	#NULL!	#NULL!	#NULL!	#NULL!	#NULL!	#NULL!	#NULL!		#NULL!	#NULL!		#NULL!		#NULL!	#NULL!	#NULL!	#NULL!	#NULL!	#NULL!	#NULL!	#NULL!	#NULL!	#NULL!		#NULL!	#NULL!	#NULL!	#NULL!	#NULL!	#NULL!	#NULL!	#NULL!	#NULL!	#NULL!	#NULL!	#NULL!	#NULL!	#NULL!	#NULL!	#NULL!	#NULL!	#NULL!	#NULL!	#NULL!	#NULL!	#NULL!	#NULL!	#NULL!
316	1981-12-27	2020-08-19	1	1	1	1	38	#NULL!		#NULL!	#NULL!		#NULL!		#NULL!	#NULL!	#NULL!	#NULL!	#NULL!	#NULL!	#NULL!	#NULL!	#NULL!	#NULL!		#NULL!	#NULL!	#NULL!	#NULL!	#NULL!	#NULL!	#NULL!	#NULL!	#NULL!	#NULL!	#NULL!	#NULL!	#NULL!	#NULL!	#NULL!	#NULL!	#NULL!	#NULL!	#NULL!	#NULL!	#NULL!	#NULL!	#NULL!	#NULL!
322	#NULL!	#NULL!	#NULL!	#NULL!	#NULL!	#NULL!	#NULL!	#NULL!		#NULL!	#NULL!		#NULL!		#NULL!	#NULL!	#NULL!	#NULL!	#NULL!	#NULL!	#NULL!	#NULL!	#NULL!	#NULL!		#NULL!	#NULL!	#NULL!	#NULL!	#NULL!	#NULL!	#NULL!	#NULL!	#NULL!	#NULL!	#NULL!	#NULL!	#NULL!	#NULL!	#NULL!	#NULL!	#NULL!	#NULL!	#NULL!	#NULL!	#NULL!	#NULL!	#NULL!	#NULL!
325	#NULL!	2020-08-19	1	1	2	0	#NULL!	#NULL!		#NULL!	#NULL!		#NULL!		#NULL!	#NULL!	#NULL!	#NULL!	#NULL!	#NULL!	#NULL!	#NULL!	#NULL!	#NULL!		#NULL!	#NULL!	#NULL!	#NULL!	#NULL!	#NULL!	#NULL!	#NULL!	#NULL!	#NULL!	#NULL!	#NULL!	#NULL!	#NULL!	#NULL!	#NULL!	#NULL!	#NULL!	#NULL!	#NULL!	#NULL!	#NULL!	#NULL!	#NULL!
327	#NULL!	#NULL!	#NULL!	#NULL!	#NULL!	#NULL!	#NULL!	#NULL!		#NULL!	#NULL!		#NULL!		#NULL!	#NULL!	#NULL!	#NULL!	#NULL!	#NULL!	#NULL!	#NULL!	#NULL!	#NULL!		#NULL!	#NULL!	#NULL!	#NULL!	#NULL!	#NULL!	#NULL!	#NULL!	#NULL!	#NULL!	#NULL!	#NULL!	#NULL!	#NULL!	#NULL!	#NULL!	#NULL!	#NULL!	#NULL!	#NULL!	#NULL!	#NULL!	#NULL!	#NULL!
330	#NULL!	#NULL!	#NULL!	#NULL!	#NULL!	#NULL!	#NULL!	#NULL!		#NULL!	#NULL!		#NULL!		#NULL!	#NULL!	#NULL!	#NULL!	#NULL!	#NULL!	#NULL!	#NULL!	#NULL!	#NULL!		#NULL!	#NULL!	#NULL!	#NULL!	#NULL!	#NULL!	#NULL!	#NULL!	#NULL!	#NULL!	#NULL!	#NULL!	#NULL!	#NULL!	#NULL!	#NULL!	#NULL!	#NULL!	#NULL!	#NULL!	#NULL!	#NULL!	#NULL!	#NULL!
337	1980-05-30	2020-08-19	1	1	1	1	40	#NULL!		#NULL!	#NULL!		#NULL!		#NULL!	#NULL!	#NULL!	#NULL!	#NULL!	#NULL!	#NULL!	#NULL!	#NULL!	#NULL!		#NULL!	#NULL!	#NULL!	#NULL!	#NULL!	#NULL!	#NULL!	#NULL!	#NULL!	#NULL!	#NULL!	#NULL!	#NULL!	#NULL!	#NULL!	#NULL!	#NULL!	#NULL!	#NULL!	#NULL!	#NULL!	#NULL!	#NULL!	#NULL!
338	#NULL!	#NULL!	#NULL!	#NULL!	#NULL!	#NULL!	#NULL!	#NULL!		#NULL!	#NULL!		#NULL!		#NULL!	#NULL!	#NULL!	#NULL!	#NULL!	#NULL!	#NULL!	#NULL!	#NULL!	#NULL!		#NULL!	#NULL!	#NULL!	#NULL!	#NULL!	#NULL!	#NULL!	#NULL!	#NULL!	#NULL!	#NULL!	#NULL!	#NULL!	#NULL!	#NULL!	#NULL!	#NULL!	#NULL!	#NULL!	#NULL!	#NULL!	#NULL!	#NULL!	#NULL!
341	1977-12-19	2020-08-19	1	1	1	1	42	2	Australia	1	0		0	12	2	0	#NULL!	#NULL!	#NULL!	1	#NULL!	#NULL!	#NULL!	#NULL!	Social worker	4	5	0	#NULL!	3	1	2	11	1	#NULL!	#NULL!	#NULL!	#NULL!	#NULL!	#NULL!	#NULL!	#NULL!	#NULL!	#NULL!	#NULL!	#NULL!	#NULL!	#NULL!	#NULL!
350	#NULL!	#NULL!	#NULL!	#NULL!	#NULL!	#NULL!	#NULL!	#NULL!		#NULL!	#NULL!		#NULL!		#NULL!	#NULL!	#NULL!	#NULL!	#NULL!	#NULL!	#NULL!	#NULL!	#NULL!	#NULL!		#NULL!	#NULL!	#NULL!	#NULL!	#NULL!	#NULL!	#NULL!	#NULL!	#NULL!	#NULL!	#NULL!	#NULL!	#NULL!	#NULL!	#NULL!	#NULL!	#NULL!	#NULL!	#NULL!	#NULL!	#NULL!	#NULL!	#NULL!	#NULL!
351	1990-06-30	2020-08-19	1	1	3	0	30	#NULL!		#NULL!	#NULL!		#NULL!		#NULL!	#NULL!	#NULL!	#NULL!	#NULL!	#NULL!	#NULL!	#NULL!	#NULL!	#NULL!		#NULL!	#NULL!	#NULL!	#NULL!	#NULL!	#NULL!	#NULL!	#NULL!	#NULL!	#NULL!	#NULL!	#NULL!	#NULL!	#NULL!	#NULL!	#NULL!	#NULL!	#NULL!	#NULL!	#NULL!	#NULL!	#NULL!	#NULL!	#NULL!
352	#NULL!	#NULL!	#NULL!	#NULL!	#NULL!	#NULL!	#NULL!	#NULL!		#NULL!	#NULL!		#NULL!		#NULL!	#NULL!	#NULL!	#NULL!	#NULL!	#NULL!	#NULL!	#NULL!	#NULL!	#NULL!		#NULL!	#NULL!	#NULL!	#NULL!	#NULL!	#NULL!	#NULL!	#NULL!	#NULL!	#NULL!	#NULL!	#NULL!	#NULL!	#NULL!	#NULL!	#NULL!	#NULL!	#NULL!	#NULL!	#NULL!	#NULL!	#NULL!	#NULL!	#NULL!
354	1991-03-03	2020-08-19	1	1	1	1	29	#NULL!		#NULL!	#NULL!		#NULL!		#NULL!	#NULL!	#NULL!	#NULL!	#NULL!	#NULL!	#NULL!	#NULL!	#NULL!	#NULL!		#NULL!	#NULL!	#NULL!	#NULL!	#NULL!	#NULL!	#NULL!	#NULL!	#NULL!	#NULL!	#NULL!	#NULL!	#NULL!	#NULL!	#NULL!	#NULL!	#NULL!	#NULL!	#NULL!	#NULL!	#NULL!	#NULL!	#NULL!	#NULL!
360	#NULL!	#NULL!	#NULL!	#NULL!	#NULL!	#NULL!	#NULL!	#NULL!		#NULL!	#NULL!		#NULL!		#NULL!	#NULL!	#NULL!	#NULL!	#NULL!	#NULL!	#NULL!	#NULL!	#NULL!	#NULL!		#NULL!	#NULL!	#NULL!	#NULL!	#NULL!	#NULL!	#NULL!	#NULL!	#NULL!	#NULL!	#NULL!	#NULL!	#NULL!	#NULL!	#NULL!	#NULL!	#NULL!	#NULL!	#NULL!	#NULL!	#NULL!	#NULL!	#NULL!	#NULL!
363	#NULL!	#NULL!	#NULL!	#NULL!	#NULL!	#NULL!	#NULL!	#NULL!		#NULL!	#NULL!		#NULL!		#NULL!	#NULL!	#NULL!	#NULL!	#NULL!	#NULL!	#NULL!	#NULL!	#NULL!	#NULL!		#NULL!	#NULL!	#NULL!	#NULL!	#NULL!	#NULL!	#NULL!	#NULL!	#NULL!	#NULL!	#NULL!	#NULL!	#NULL!	#NULL!	#NULL!	#NULL!	#NULL!	#NULL!	#NULL!	#NULL!	#NULL!	#NULL!	#NULL!	#NULL!
369	1985-06-03	2020-08-19	1	1	1	1	35	2	Australia	1	0		0	Year 12	1	0	#NULL!	#NULL!	1	1	#NULL!	#NULL!	#NULL!	#NULL!	Genetic Counsellor	1	1	0	#NULL!	2	2	#NULL!	#NULL!	#NULL!	#NULL!	#NULL!	#NULL!	#NULL!	#NULL!	#NULL!	#NULL!	#NULL!	#NULL!	#NULL!	#NULL!	#NULL!	#NULL!	#NULL!	#NULL!
372	#NULL!	#NULL!	#NULL!	#NULL!	#NULL!	#NULL!	#NULL!	#NULL!		#NULL!	#NULL!		#NULL!		#NULL!	#NULL!	#NULL!	#NULL!	#NULL!	#NULL!	#NULL!	#NULL!	#NULL!	#NULL!		#NULL!	#NULL!	#NULL!	#NULL!	#NULL!	#NULL!	#NULL!	#NULL!	#NULL!	#NULL!	#NULL!	#NULL!	#NULL!	#NULL!	#NULL!	#NULL!	#NULL!	#NULL!	#NULL!	#NULL!	#NULL!	#NULL!	#NULL!	#NULL!
373	1966-11-27	2020-08-19	1	1	2	0	53	#NULL!		#NULL!	#NULL!		#NULL!		#NULL!	#NULL!	#NULL!	#NULL!	#NULL!	#NULL!	#NULL!	#NULL!	#NULL!	#NULL!		#NULL!	#NULL!	#NULL!	#NULL!	#NULL!	#NULL!	#NULL!	#NULL!	#NULL!	#NULL!	#NULL!	#NULL!	#NULL!	#NULL!	#NULL!	#NULL!	#NULL!	#NULL!	#NULL!	#NULL!	#NULL!	#NULL!	#NULL!	#NULL!
374	#NULL!	#NULL!	#NULL!	#NULL!	#NULL!	#NULL!	#NULL!	#NULL!		#NULL!	#NULL!		#NULL!		#NULL!	#NULL!	#NULL!	#NULL!	#NULL!	#NULL!	#NULL!	#NULL!	#NULL!	#NULL!		#NULL!	#NULL!	#NULL!	#NULL!	#NULL!	#NULL!	#NULL!	#NULL!	#NULL!	#NULL!	#NULL!	#NULL!	#NULL!	#NULL!	#NULL!	#NULL!	#NULL!	#NULL!	#NULL!	#NULL!	#NULL!	#NULL!	#NULL!	#NULL!
375	#NULL!	#NULL!	#NULL!	#NULL!	#NULL!	#NULL!	#NULL!	#NULL!		#NULL!	#NULL!		#NULL!		#NULL!	#NULL!	#NULL!	#NULL!	#NULL!	#NULL!	#NULL!	#NULL!	#NULL!	#NULL!		#NULL!	#NULL!	#NULL!	#NULL!	#NULL!	#NULL!	#NULL!	#NULL!	#NULL!	#NULL!	#NULL!	#NULL!	#NULL!	#NULL!	#NULL!	#NULL!	#NULL!	#NULL!	#NULL!	#NULL!	#NULL!	#NULL!	#NULL!	#NULL!
379	1965-06-08	2020-08-19	1	1	2	0	55	#NULL!		#NULL!	#NULL!		#NULL!		#NULL!	#NULL!	#NULL!	#NULL!	#NULL!	#NULL!	#NULL!	#NULL!	#NULL!	#NULL!		#NULL!	#NULL!	#NULL!	#NULL!	#NULL!	#NULL!	#NULL!	#NULL!	#NULL!	#NULL!	#NULL!	#NULL!	#NULL!	#NULL!	#NULL!	#NULL!	#NULL!	#NULL!	#NULL!	#NULL!	#NULL!	#NULL!	#NULL!	#NULL!
380	#NULL!	#NULL!	#NULL!	#NULL!	#NULL!	#NULL!	#NULL!	#NULL!		#NULL!	#NULL!		#NULL!		#NULL!	#NULL!	#NULL!	#NULL!	#NULL!	#NULL!	#NULL!	#NULL!	#NULL!	#NULL!		#NULL!	#NULL!	#NULL!	#NULL!	#NULL!	#NULL!	#NULL!	#NULL!	#NULL!	#NULL!	#NULL!	#NULL!	#NULL!	#NULL!	#NULL!	#NULL!	#NULL!	#NULL!	#NULL!	#NULL!	#NULL!	#NULL!	#NULL!	#NULL!
382	1958-05-24	2020-08-19	1	1	3	0	62	#NULL!		#NULL!	#NULL!		#NULL!		#NULL!	#NULL!	#NULL!	#NULL!	#NULL!	#NULL!	#NULL!	#NULL!	#NULL!	#NULL!		#NULL!	#NULL!	#NULL!	#NULL!	#NULL!	#NULL!	#NULL!	#NULL!	#NULL!	#NULL!	#NULL!	#NULL!	#NULL!	#NULL!	#NULL!	#NULL!	#NULL!	#NULL!	#NULL!	#NULL!	#NULL!	#NULL!	#NULL!	#NULL!
383	#NULL!	#NULL!	1	1	1	1	#NULL!	#NULL!		#NULL!	#NULL!		#NULL!		#NULL!	#NULL!	#NULL!	#NULL!	#NULL!	#NULL!	#NULL!	#NULL!	#NULL!	#NULL!		#NULL!	#NULL!	#NULL!	#NULL!	#NULL!	#NULL!	#NULL!	#NULL!	#NULL!	#NULL!	#NULL!	#NULL!	#NULL!	#NULL!	#NULL!	#NULL!	#NULL!	#NULL!	#NULL!	#NULL!	#NULL!	#NULL!	#NULL!	#NULL!
384	#NULL!	#NULL!	#NULL!	#NULL!	#NULL!	#NULL!	#NULL!	#NULL!		#NULL!	#NULL!		#NULL!		#NULL!	#NULL!	#NULL!	#NULL!	#NULL!	#NULL!	#NULL!	#NULL!	#NULL!	#NULL!		#NULL!	#NULL!	#NULL!	#NULL!	#NULL!	#NULL!	#NULL!	#NULL!	#NULL!	#NULL!	#NULL!	#NULL!	#NULL!	#NULL!	#NULL!	#NULL!	#NULL!	#NULL!	#NULL!	#NULL!	#NULL!	#NULL!	#NULL!	#NULL!
385	#NULL!	#NULL!	#NULL!	#NULL!	#NULL!	#NULL!	#NULL!	#NULL!		#NULL!	#NULL!		#NULL!		#NULL!	#NULL!	#NULL!	#NULL!	#NULL!	#NULL!	#NULL!	#NULL!	#NULL!	#NULL!		#NULL!	#NULL!	#NULL!	#NULL!	#NULL!	#NULL!	#NULL!	#NULL!	#NULL!	#NULL!	#NULL!	#NULL!	#NULL!	#NULL!	#NULL!	#NULL!	#NULL!	#NULL!	#NULL!	#NULL!	#NULL!	#NULL!	#NULL!	#NULL!
386	#NULL!	#NULL!	#NULL!	#NULL!	#NULL!	#NULL!	#NULL!	#NULL!		#NULL!	#NULL!		#NULL!		#NULL!	#NULL!	#NULL!	#NULL!	#NULL!	#NULL!	#NULL!	#NULL!	#NULL!	#NULL!		#NULL!	#NULL!	#NULL!	#NULL!	#NULL!	#NULL!	#NULL!	#NULL!	#NULL!	#NULL!	#NULL!	#NULL!	#NULL!	#NULL!	#NULL!	#NULL!	#NULL!	#NULL!	#NULL!	#NULL!	#NULL!	#NULL!	#NULL!	#NULL!
388	#NULL!	#NULL!	#NULL!	#NULL!	#NULL!	#NULL!	#NULL!	#NULL!		#NULL!	#NULL!		#NULL!		#NULL!	#NULL!	#NULL!	#NULL!	#NULL!	#NULL!	#NULL!	#NULL!	#NULL!	#NULL!		#NULL!	#NULL!	#NULL!	#NULL!	#NULL!	#NULL!	#NULL!	#NULL!	#NULL!	#NULL!	#NULL!	#NULL!	#NULL!	#NULL!	#NULL!	#NULL!	#NULL!	#NULL!	#NULL!	#NULL!	#NULL!	#NULL!	#NULL!	#NULL!
389	#NULL!	2020-08-19	1	1	2	0	#NULL!	#NULL!		#NULL!	#NULL!		#NULL!		#NULL!	#NULL!	#NULL!	#NULL!	#NULL!	#NULL!	#NULL!	#NULL!	#NULL!	#NULL!		#NULL!	#NULL!	#NULL!	#NULL!	#NULL!	#NULL!	#NULL!	#NULL!	#NULL!	#NULL!	#NULL!	#NULL!	#NULL!	#NULL!	#NULL!	#NULL!	#NULL!	#NULL!	#NULL!	#NULL!	#NULL!	#NULL!	#NULL!	#NULL!
398	#NULL!	#NULL!	#NULL!	#NULL!	#NULL!	#NULL!	#NULL!	#NULL!		#NULL!	#NULL!		#NULL!		#NULL!	#NULL!	#NULL!	#NULL!	#NULL!	#NULL!	#NULL!	#NULL!	#NULL!	#NULL!		#NULL!	#NULL!	#NULL!	#NULL!	#NULL!	#NULL!	#NULL!	#NULL!	#NULL!	#NULL!	#NULL!	#NULL!	#NULL!	#NULL!	#NULL!	#NULL!	#NULL!	#NULL!	#NULL!	#NULL!	#NULL!	#NULL!	#NULL!	#NULL!
399	#NULL!	#NULL!	#NULL!	#NULL!	#NULL!	#NULL!	#NULL!	#NULL!		#NULL!	#NULL!		#NULL!		#NULL!	#NULL!	#NULL!	#NULL!	#NULL!	#NULL!	#NULL!	#NULL!	#NULL!	#NULL!		#NULL!	#NULL!	#NULL!	#NULL!	#NULL!	#NULL!	#NULL!	#NULL!	#NULL!	#NULL!	#NULL!	#NULL!	#NULL!	#NULL!	#NULL!	#NULL!	#NULL!	#NULL!	#NULL!	#NULL!	#NULL!	#NULL!	#NULL!	#NULL!
400	#NULL!	#NULL!	#NULL!	#NULL!	#NULL!	#NULL!	#NULL!	#NULL!		#NULL!	#NULL!		#NULL!		#NULL!	#NULL!	#NULL!	#NULL!	#NULL!	#NULL!	#NULL!	#NULL!	#NULL!	#NULL!		#NULL!	#NULL!	#NULL!	#NULL!	#NULL!	#NULL!	#NULL!	#NULL!	#NULL!	#NULL!	#NULL!	#NULL!	#NULL!	#NULL!	#NULL!	#NULL!	#NULL!	#NULL!	#NULL!	#NULL!	#NULL!	#NULL!	#NULL!	#NULL!
401	1953-09-11	2020-08-19	1	1	3	0	66	#NULL!		#NULL!	#NULL!		#NULL!		#NULL!	#NULL!	#NULL!	#NULL!	#NULL!	#NULL!	#NULL!	#NULL!	#NULL!	#NULL!		#NULL!	#NULL!	#NULL!	#NULL!	#NULL!	#NULL!	#NULL!	#NULL!	#NULL!	#NULL!	#NULL!	#NULL!	#NULL!	#NULL!	#NULL!	#NULL!	#NULL!	#NULL!	#NULL!	#NULL!	#NULL!	#NULL!	#NULL!	#NULL!
404	#NULL!	#NULL!	#NULL!	#NULL!	#NULL!	#NULL!	#NULL!	#NULL!		#NULL!	#NULL!		#NULL!		#NULL!	#NULL!	#NULL!	#NULL!	#NULL!	#NULL!	#NULL!	#NULL!	#NULL!	#NULL!		#NULL!	#NULL!	#NULL!	#NULL!	#NULL!	#NULL!	#NULL!	#NULL!	#NULL!	#NULL!	#NULL!	#NULL!	#NULL!	#NULL!	#NULL!	#NULL!	#NULL!	#NULL!	#NULL!	#NULL!	#NULL!	#NULL!	#NULL!	#NULL!
407	#NULL!	#NULL!	#NULL!	#NULL!	#NULL!	#NULL!	#NULL!	#NULL!		#NULL!	#NULL!		#NULL!		#NULL!	#NULL!	#NULL!	#NULL!	#NULL!	#NULL!	#NULL!	#NULL!	#NULL!	#NULL!		#NULL!	#NULL!	#NULL!	#NULL!	#NULL!	#NULL!	#NULL!	#NULL!	#NULL!	#NULL!	#NULL!	#NULL!	#NULL!	#NULL!	#NULL!	#NULL!	#NULL!	#NULL!	#NULL!	#NULL!	#NULL!	#NULL!	#NULL!	#NULL!
410	1986-01-21	2020-08-19	1	1	1	1	34	2	USA	8	1	American	0	Year 12	4	1	#NULL!	#NULL!	#NULL!	#NULL!	#NULL!	#NULL!	1	1	Receptionist	1	1	0	#NULL!	3	3	#NULL!	#NULL!	#NULL!	#NULL!	#NULL!	#NULL!	#NULL!	#NULL!	#NULL!	#NULL!	#NULL!	#NULL!	#NULL!	#NULL!	#NULL!	#NULL!	#NULL!	#NULL!
416	#NULL!	#NULL!	#NULL!	#NULL!	#NULL!	#NULL!	#NULL!	#NULL!		#NULL!	#NULL!		#NULL!		#NULL!	#NULL!	#NULL!	#NULL!	#NULL!	#NULL!	#NULL!	#NULL!	#NULL!	#NULL!		#NULL!	#NULL!	#NULL!	#NULL!	#NULL!	#NULL!	#NULL!	#NULL!	#NULL!	#NULL!	#NULL!	#NULL!	#NULL!	#NULL!	#NULL!	#NULL!	#NULL!	#NULL!	#NULL!	#NULL!	#NULL!	#NULL!	#NULL!	#NULL!
417	#NULL!	#NULL!	#NULL!	#NULL!	#NULL!	#NULL!	#NULL!	#NULL!		#NULL!	#NULL!		#NULL!		#NULL!	#NULL!	#NULL!	#NULL!	#NULL!	#NULL!	#NULL!	#NULL!	#NULL!	#NULL!		#NULL!	#NULL!	#NULL!	#NULL!	#NULL!	#NULL!	#NULL!	#NULL!	#NULL!	#NULL!	#NULL!	#NULL!	#NULL!	#NULL!	#NULL!	#NULL!	#NULL!	#NULL!	#NULL!	#NULL!	#NULL!	#NULL!	#NULL!	#NULL!
418	#NULL!	#NULL!	#NULL!	#NULL!	#NULL!	#NULL!	#NULL!	#NULL!		#NULL!	#NULL!		#NULL!		#NULL!	#NULL!	#NULL!	#NULL!	#NULL!	#NULL!	#NULL!	#NULL!	#NULL!	#NULL!		#NULL!	#NULL!	#NULL!	#NULL!	#NULL!	#NULL!	#NULL!	#NULL!	#NULL!	#NULL!	#NULL!	#NULL!	#NULL!	#NULL!	#NULL!	#NULL!	#NULL!	#NULL!	#NULL!	#NULL!	#NULL!	#NULL!	#NULL!	#NULL!
424	1992-03-05	2020-08-19	1	2	1	0	28	#NULL!		#NULL!	#NULL!		#NULL!		#NULL!	#NULL!	#NULL!	#NULL!	#NULL!	#NULL!	#NULL!	#NULL!	#NULL!	#NULL!		#NULL!	#NULL!	#NULL!	#NULL!	#NULL!	#NULL!	#NULL!	#NULL!	#NULL!	#NULL!	#NULL!	#NULL!	#NULL!	#NULL!	#NULL!	#NULL!	#NULL!	#NULL!	#NULL!	#NULL!	#NULL!	#NULL!	#NULL!	#NULL!
426	#NULL!	#NULL!	#NULL!	#NULL!	#NULL!	#NULL!	#NULL!	#NULL!		#NULL!	#NULL!		#NULL!		#NULL!	#NULL!	#NULL!	#NULL!	#NULL!	#NULL!	#NULL!	#NULL!	#NULL!	#NULL!		#NULL!	#NULL!	#NULL!	#NULL!	#NULL!	#NULL!	#NULL!	#NULL!	#NULL!	#NULL!	#NULL!	#NULL!	#NULL!	#NULL!	#NULL!	#NULL!	#NULL!	#NULL!	#NULL!	#NULL!	#NULL!	#NULL!	#NULL!	#NULL!
427	#NULL!	#NULL!	#NULL!	#NULL!	#NULL!	#NULL!	#NULL!	#NULL!		#NULL!	#NULL!		#NULL!		#NULL!	#NULL!	#NULL!	#NULL!	#NULL!	#NULL!	#NULL!	#NULL!	#NULL!	#NULL!		#NULL!	#NULL!	#NULL!	#NULL!	#NULL!	#NULL!	#NULL!	#NULL!	#NULL!	#NULL!	#NULL!	#NULL!	#NULL!	#NULL!	#NULL!	#NULL!	#NULL!	#NULL!	#NULL!	#NULL!	#NULL!	#NULL!	#NULL!	#NULL!
432	#NULL!	#NULL!	#NULL!	#NULL!	#NULL!	#NULL!	#NULL!	#NULL!		#NULL!	#NULL!		#NULL!		#NULL!	#NULL!	#NULL!	#NULL!	#NULL!	#NULL!	#NULL!	#NULL!	#NULL!	#NULL!		#NULL!	#NULL!	#NULL!	#NULL!	#NULL!	#NULL!	#NULL!	#NULL!	#NULL!	#NULL!	#NULL!	#NULL!	#NULL!	#NULL!	#NULL!	#NULL!	#NULL!	#NULL!	#NULL!	#NULL!	#NULL!	#NULL!	#NULL!	#NULL!
433	1998-08-02	2020-08-19	1	1	3	0	22	#NULL!		#NULL!	#NULL!		#NULL!		#NULL!	#NULL!	#NULL!	#NULL!	#NULL!	#NULL!	#NULL!	#NULL!	#NULL!	#NULL!		#NULL!	#NULL!	#NULL!	#NULL!	#NULL!	#NULL!	#NULL!	#NULL!	#NULL!	#NULL!	#NULL!	#NULL!	#NULL!	#NULL!	#NULL!	#NULL!	#NULL!	#NULL!	#NULL!	#NULL!	#NULL!	#NULL!	#NULL!	#NULL!
434	#NULL!	#NULL!	#NULL!	#NULL!	#NULL!	#NULL!	#NULL!	#NULL!		#NULL!	#NULL!		#NULL!		#NULL!	#NULL!	#NULL!	#NULL!	#NULL!	#NULL!	#NULL!	#NULL!	#NULL!	#NULL!		#NULL!	#NULL!	#NULL!	#NULL!	#NULL!	#NULL!	#NULL!	#NULL!	#NULL!	#NULL!	#NULL!	#NULL!	#NULL!	#NULL!	#NULL!	#NULL!	#NULL!	#NULL!	#NULL!	#NULL!	#NULL!	#NULL!	#NULL!	#NULL!
435	#NULL!	#NULL!	#NULL!	#NULL!	#NULL!	#NULL!	#NULL!	#NULL!		#NULL!	#NULL!		#NULL!		#NULL!	#NULL!	#NULL!	#NULL!	#NULL!	#NULL!	#NULL!	#NULL!	#NULL!	#NULL!		#NULL!	#NULL!	#NULL!	#NULL!	#NULL!	#NULL!	#NULL!	#NULL!	#NULL!	#NULL!	#NULL!	#NULL!	#NULL!	#NULL!	#NULL!	#NULL!	#NULL!	#NULL!	#NULL!	#NULL!	#NULL!	#NULL!	#NULL!	#NULL!
437	#NULL!	#NULL!	#NULL!	#NULL!	#NULL!	#NULL!	#NULL!	#NULL!		#NULL!	#NULL!		#NULL!		#NULL!	#NULL!	#NULL!	#NULL!	#NULL!	#NULL!	#NULL!	#NULL!	#NULL!	#NULL!		#NULL!	#NULL!	#NULL!	#NULL!	#NULL!	#NULL!	#NULL!	#NULL!	#NULL!	#NULL!	#NULL!	#NULL!	#NULL!	#NULL!	#NULL!	#NULL!	#NULL!	#NULL!	#NULL!	#NULL!	#NULL!	#NULL!	#NULL!	#NULL!
438	#NULL!	#NULL!	#NULL!	#NULL!	#NULL!	#NULL!	#NULL!	#NULL!		#NULL!	#NULL!		#NULL!		#NULL!	#NULL!	#NULL!	#NULL!	#NULL!	#NULL!	#NULL!	#NULL!	#NULL!	#NULL!		#NULL!	#NULL!	#NULL!	#NULL!	#NULL!	#NULL!	#NULL!	#NULL!	#NULL!	#NULL!	#NULL!	#NULL!	#NULL!	#NULL!	#NULL!	#NULL!	#NULL!	#NULL!	#NULL!	#NULL!	#NULL!	#NULL!	#NULL!	#NULL!
439	#NULL!	#NULL!	#NULL!	#NULL!	#NULL!	#NULL!	#NULL!	#NULL!		#NULL!	#NULL!		#NULL!		#NULL!	#NULL!	#NULL!	#NULL!	#NULL!	#NULL!	#NULL!	#NULL!	#NULL!	#NULL!		#NULL!	#NULL!	#NULL!	#NULL!	#NULL!	#NULL!	#NULL!	#NULL!	#NULL!	#NULL!	#NULL!	#NULL!	#NULL!	#NULL!	#NULL!	#NULL!	#NULL!	#NULL!	#NULL!	#NULL!	#NULL!	#NULL!	#NULL!	#NULL!
442	#NULL!	#NULL!	#NULL!	#NULL!	#NULL!	#NULL!	#NULL!	#NULL!		#NULL!	#NULL!		#NULL!		#NULL!	#NULL!	#NULL!	#NULL!	#NULL!	#NULL!	#NULL!	#NULL!	#NULL!	#NULL!		#NULL!	#NULL!	#NULL!	#NULL!	#NULL!	#NULL!	#NULL!	#NULL!	#NULL!	#NULL!	#NULL!	#NULL!	#NULL!	#NULL!	#NULL!	#NULL!	#NULL!	#NULL!	#NULL!	#NULL!	#NULL!	#NULL!	#NULL!	#NULL!
444	#NULL!	#NULL!	#NULL!	#NULL!	#NULL!	#NULL!	#NULL!	#NULL!		#NULL!	#NULL!		#NULL!		#NULL!	#NULL!	#NULL!	#NULL!	#NULL!	#NULL!	#NULL!	#NULL!	#NULL!	#NULL!		#NULL!	#NULL!	#NULL!	#NULL!	#NULL!	#NULL!	#NULL!	#NULL!	#NULL!	#NULL!	#NULL!	#NULL!	#NULL!	#NULL!	#NULL!	#NULL!	#NULL!	#NULL!	#NULL!	#NULL!	#NULL!	#NULL!	#NULL!	#NULL!
452	#NULL!	#NULL!	#NULL!	#NULL!	#NULL!	#NULL!	#NULL!	#NULL!		#NULL!	#NULL!		#NULL!		#NULL!	#NULL!	#NULL!	#NULL!	#NULL!	#NULL!	#NULL!	#NULL!	#NULL!	#NULL!		#NULL!	#NULL!	#NULL!	#NULL!	#NULL!	#NULL!	#NULL!	#NULL!	#NULL!	#NULL!	#NULL!	#NULL!	#NULL!	#NULL!	#NULL!	#NULL!	#NULL!	#NULL!	#NULL!	#NULL!	#NULL!	#NULL!	#NULL!	#NULL!
454	#NULL!	#NULL!	#NULL!	#NULL!	#NULL!	#NULL!	#NULL!	#NULL!		#NULL!	#NULL!		#NULL!		#NULL!	#NULL!	#NULL!	#NULL!	#NULL!	#NULL!	#NULL!	#NULL!	#NULL!	#NULL!		#NULL!	#NULL!	#NULL!	#NULL!	#NULL!	#NULL!	#NULL!	#NULL!	#NULL!	#NULL!	#NULL!	#NULL!	#NULL!	#NULL!	#NULL!	#NULL!	#NULL!	#NULL!	#NULL!	#NULL!	#NULL!	#NULL!	#NULL!	#NULL!
458	#NULL!	#NULL!	#NULL!	#NULL!	#NULL!	#NULL!	#NULL!	#NULL!		#NULL!	#NULL!		#NULL!		#NULL!	#NULL!	#NULL!	#NULL!	#NULL!	#NULL!	#NULL!	#NULL!	#NULL!	#NULL!		#NULL!	#NULL!	#NULL!	#NULL!	#NULL!	#NULL!	#NULL!	#NULL!	#NULL!	#NULL!	#NULL!	#NULL!	#NULL!	#NULL!	#NULL!	#NULL!	#NULL!	#NULL!	#NULL!	#NULL!	#NULL!	#NULL!	#NULL!	#NULL!
460	#NULL!	#NULL!	#NULL!	#NULL!	#NULL!	#NULL!	#NULL!	#NULL!		#NULL!	#NULL!		#NULL!		#NULL!	#NULL!	#NULL!	#NULL!	#NULL!	#NULL!	#NULL!	#NULL!	#NULL!	#NULL!		#NULL!	#NULL!	#NULL!	#NULL!	#NULL!	#NULL!	#NULL!	#NULL!	#NULL!	#NULL!	#NULL!	#NULL!	#NULL!	#NULL!	#NULL!	#NULL!	#NULL!	#NULL!	#NULL!	#NULL!	#NULL!	#NULL!	#NULL!	#NULL!
462	1995-02-13	2020-08-19	1	1	1	1	25	2	Australia	1	0		0	Year 12	6	1	#NULL!	#NULL!	#NULL!	#NULL!	1	#NULL!	#NULL!	#NULL!	Student	0	5	0	#NULL!	1	1	4	2	3	#NULL!	#NULL!	#NULL!	#NULL!	#NULL!	#NULL!	#NULL!	#NULL!	#NULL!	#NULL!	#NULL!	#NULL!	#NULL!	#NULL!	#NULL!
465	1994-11-15	2020-08-19	1	1	3	0	25	#NULL!		#NULL!	#NULL!		#NULL!		#NULL!	#NULL!	#NULL!	#NULL!	#NULL!	#NULL!	#NULL!	#NULL!	#NULL!	#NULL!		#NULL!	#NULL!	#NULL!	#NULL!	#NULL!	#NULL!	#NULL!	#NULL!	#NULL!	#NULL!	#NULL!	#NULL!	#NULL!	#NULL!	#NULL!	#NULL!	#NULL!	#NULL!	#NULL!	#NULL!	#NULL!	#NULL!	#NULL!	#NULL!
468	1983-11-02	2020-08-19	1	1	1	1	36	#NULL!		#NULL!	#NULL!		#NULL!		#NULL!	#NULL!	#NULL!	#NULL!	#NULL!	#NULL!	#NULL!	#NULL!	#NULL!	#NULL!		#NULL!	#NULL!	#NULL!	#NULL!	#NULL!	#NULL!	#NULL!	#NULL!	#NULL!	#NULL!	#NULL!	#NULL!	#NULL!	#NULL!	#NULL!	#NULL!	#NULL!	#NULL!	#NULL!	#NULL!	#NULL!	#NULL!	#NULL!	#NULL!
472	1994-08-28	2020-08-19	1	1	3	0	25	#NULL!		#NULL!	#NULL!		#NULL!		#NULL!	#NULL!	#NULL!	#NULL!	#NULL!	#NULL!	#NULL!	#NULL!	#NULL!	#NULL!		#NULL!	#NULL!	#NULL!	#NULL!	#NULL!	#NULL!	#NULL!	#NULL!	#NULL!	#NULL!	#NULL!	#NULL!	#NULL!	#NULL!	#NULL!	#NULL!	#NULL!	#NULL!	#NULL!	#NULL!	#NULL!	#NULL!	#NULL!	#NULL!
475	#NULL!	#NULL!	#NULL!	#NULL!	#NULL!	#NULL!	#NULL!	#NULL!		#NULL!	#NULL!		#NULL!		#NULL!	#NULL!	#NULL!	#NULL!	#NULL!	#NULL!	#NULL!	#NULL!	#NULL!	#NULL!		#NULL!	#NULL!	#NULL!	#NULL!	#NULL!	#NULL!	#NULL!	#NULL!	#NULL!	#NULL!	#NULL!	#NULL!	#NULL!	#NULL!	#NULL!	#NULL!	#NULL!	#NULL!	#NULL!	#NULL!	#NULL!	#NULL!	#NULL!	#NULL!
476	#NULL!	#NULL!	#NULL!	#NULL!	#NULL!	#NULL!	#NULL!	#NULL!		#NULL!	#NULL!		#NULL!		#NULL!	#NULL!	#NULL!	#NULL!	#NULL!	#NULL!	#NULL!	#NULL!	#NULL!	#NULL!		#NULL!	#NULL!	#NULL!	#NULL!	#NULL!	#NULL!	#NULL!	#NULL!	#NULL!	#NULL!	#NULL!	#NULL!	#NULL!	#NULL!	#NULL!	#NULL!	#NULL!	#NULL!	#NULL!	#NULL!	#NULL!	#NULL!	#NULL!	#NULL!
477	1973-09-03	2020-08-19	1	1	1	1	46	2	Australia	1	0		0	11	4	1	#NULL!	#NULL!	1	#NULL!	1	#NULL!	1	#NULL!	Community services	2	1	0	#NULL!	3	2	#NULL!	#NULL!	#NULL!	10	11	1	16	7	1	#NULL!	#NULL!	#NULL!	#NULL!	#NULL!	#NULL!	#NULL!	#NULL!	#NULL!
490	#NULL!	#NULL!	#NULL!	#NULL!	#NULL!	#NULL!	#NULL!	#NULL!		#NULL!	#NULL!		#NULL!		#NULL!	#NULL!	#NULL!	#NULL!	#NULL!	#NULL!	#NULL!	#NULL!	#NULL!	#NULL!		#NULL!	#NULL!	#NULL!	#NULL!	#NULL!	#NULL!	#NULL!	#NULL!	#NULL!	#NULL!	#NULL!	#NULL!	#NULL!	#NULL!	#NULL!	#NULL!	#NULL!	#NULL!	#NULL!	#NULL!	#NULL!	#NULL!	#NULL!	#NULL!
495	1988-06-03	2020-08-19	1	1	1	1	32	#NULL!		#NULL!	#NULL!		#NULL!		#NULL!	#NULL!	#NULL!	#NULL!	#NULL!	#NULL!	#NULL!	#NULL!	#NULL!	#NULL!		#NULL!	#NULL!	#NULL!	#NULL!	#NULL!	#NULL!	#NULL!	#NULL!	#NULL!	#NULL!	#NULL!	#NULL!	#NULL!	#NULL!	#NULL!	#NULL!	#NULL!	#NULL!	#NULL!	#NULL!	#NULL!	#NULL!	#NULL!	#NULL!
497	#NULL!	#NULL!	#NULL!	#NULL!	#NULL!	#NULL!	#NULL!	#NULL!		#NULL!	#NULL!		#NULL!		#NULL!	#NULL!	#NULL!	#NULL!	#NULL!	#NULL!	#NULL!	#NULL!	#NULL!	#NULL!		#NULL!	#NULL!	#NULL!	#NULL!	#NULL!	#NULL!	#NULL!	#NULL!	#NULL!	#NULL!	#NULL!	#NULL!	#NULL!	#NULL!	#NULL!	#NULL!	#NULL!	#NULL!	#NULL!	#NULL!	#NULL!	#NULL!	#NULL!	#NULL!
501	#NULL!	#NULL!	#NULL!	#NULL!	#NULL!	#NULL!	#NULL!	#NULL!		#NULL!	#NULL!		#NULL!		#NULL!	#NULL!	#NULL!	#NULL!	#NULL!	#NULL!	#NULL!	#NULL!	#NULL!	#NULL!		#NULL!	#NULL!	#NULL!	#NULL!	#NULL!	#NULL!	#NULL!	#NULL!	#NULL!	#NULL!	#NULL!	#NULL!	#NULL!	#NULL!	#NULL!	#NULL!	#NULL!	#NULL!	#NULL!	#NULL!	#NULL!	#NULL!	#NULL!	#NULL!
502	#NULL!	#NULL!	#NULL!	#NULL!	#NULL!	#NULL!	#NULL!	#NULL!		#NULL!	#NULL!		#NULL!		#NULL!	#NULL!	#NULL!	#NULL!	#NULL!	#NULL!	#NULL!	#NULL!	#NULL!	#NULL!		#NULL!	#NULL!	#NULL!	#NULL!	#NULL!	#NULL!	#NULL!	#NULL!	#NULL!	#NULL!	#NULL!	#NULL!	#NULL!	#NULL!	#NULL!	#NULL!	#NULL!	#NULL!	#NULL!	#NULL!	#NULL!	#NULL!	#NULL!	#NULL!
503	#NULL!	#NULL!	#NULL!	#NULL!	#NULL!	#NULL!	#NULL!	#NULL!		#NULL!	#NULL!		#NULL!		#NULL!	#NULL!	#NULL!	#NULL!	#NULL!	#NULL!	#NULL!	#NULL!	#NULL!	#NULL!		#NULL!	#NULL!	#NULL!	#NULL!	#NULL!	#NULL!	#NULL!	#NULL!	#NULL!	#NULL!	#NULL!	#NULL!	#NULL!	#NULL!	#NULL!	#NULL!	#NULL!	#NULL!	#NULL!	#NULL!	#NULL!	#NULL!	#NULL!	#NULL!
504	#NULL!	#NULL!	#NULL!	#NULL!	#NULL!	#NULL!	#NULL!	#NULL!		#NULL!	#NULL!		#NULL!		#NULL!	#NULL!	#NULL!	#NULL!	#NULL!	#NULL!	#NULL!	#NULL!	#NULL!	#NULL!		#NULL!	#NULL!	#NULL!	#NULL!	#NULL!	#NULL!	#NULL!	#NULL!	#NULL!	#NULL!	#NULL!	#NULL!	#NULL!	#NULL!	#NULL!	#NULL!	#NULL!	#NULL!	#NULL!	#NULL!	#NULL!	#NULL!	#NULL!	#NULL!
507	1967-05-15	2020-08-19	1	1	2	0	53	#NULL!		#NULL!	#NULL!		#NULL!		#NULL!	#NULL!	#NULL!	#NULL!	#NULL!	#NULL!	#NULL!	#NULL!	#NULL!	#NULL!		#NULL!	#NULL!	#NULL!	#NULL!	#NULL!	#NULL!	#NULL!	#NULL!	#NULL!	#NULL!	#NULL!	#NULL!	#NULL!	#NULL!	#NULL!	#NULL!	#NULL!	#NULL!	#NULL!	#NULL!	#NULL!	#NULL!	#NULL!	#NULL!
508	#NULL!	#NULL!	#NULL!	#NULL!	#NULL!	#NULL!	#NULL!	#NULL!		#NULL!	#NULL!		#NULL!		#NULL!	#NULL!	#NULL!	#NULL!	#NULL!	#NULL!	#NULL!	#NULL!	#NULL!	#NULL!		#NULL!	#NULL!	#NULL!	#NULL!	#NULL!	#NULL!	#NULL!	#NULL!	#NULL!	#NULL!	#NULL!	#NULL!	#NULL!	#NULL!	#NULL!	#NULL!	#NULL!	#NULL!	#NULL!	#NULL!	#NULL!	#NULL!	#NULL!	#NULL!
510	#NULL!	#NULL!	#NULL!	#NULL!	#NULL!	#NULL!	#NULL!	#NULL!		#NULL!	#NULL!		#NULL!		#NULL!	#NULL!	#NULL!	#NULL!	#NULL!	#NULL!	#NULL!	#NULL!	#NULL!	#NULL!		#NULL!	#NULL!	#NULL!	#NULL!	#NULL!	#NULL!	#NULL!	#NULL!	#NULL!	#NULL!	#NULL!	#NULL!	#NULL!	#NULL!	#NULL!	#NULL!	#NULL!	#NULL!	#NULL!	#NULL!	#NULL!	#NULL!	#NULL!	#NULL!
516	#NULL!	#NULL!	#NULL!	#NULL!	#NULL!	#NULL!	#NULL!	#NULL!		#NULL!	#NULL!		#NULL!		#NULL!	#NULL!	#NULL!	#NULL!	#NULL!	#NULL!	#NULL!	#NULL!	#NULL!	#NULL!		#NULL!	#NULL!	#NULL!	#NULL!	#NULL!	#NULL!	#NULL!	#NULL!	#NULL!	#NULL!	#NULL!	#NULL!	#NULL!	#NULL!	#NULL!	#NULL!	#NULL!	#NULL!	#NULL!	#NULL!	#NULL!	#NULL!	#NULL!	#NULL!
517	#NULL!	#NULL!	#NULL!	#NULL!	#NULL!	#NULL!	#NULL!	#NULL!		#NULL!	#NULL!		#NULL!		#NULL!	#NULL!	#NULL!	#NULL!	#NULL!	#NULL!	#NULL!	#NULL!	#NULL!	#NULL!		#NULL!	#NULL!	#NULL!	#NULL!	#NULL!	#NULL!	#NULL!	#NULL!	#NULL!	#NULL!	#NULL!	#NULL!	#NULL!	#NULL!	#NULL!	#NULL!	#NULL!	#NULL!	#NULL!	#NULL!	#NULL!	#NULL!	#NULL!	#NULL!
522	1989-09-12	2020-08-19	1	1	1	1	30	2	Australia	1	0		0	12	1	1	#NULL!	1	#NULL!	#NULL!	#NULL!	#NULL!	#NULL!	#NULL!	Social work	2	2	0	#NULL!	1	1	0	2	3	#NULL!	#NULL!	#NULL!	#NULL!	#NULL!	#NULL!	#NULL!	#NULL!	#NULL!	#NULL!	#NULL!	#NULL!	#NULL!	#NULL!	#NULL!
524	#NULL!	#NULL!	#NULL!	#NULL!	#NULL!	#NULL!	#NULL!	#NULL!		#NULL!	#NULL!		#NULL!		#NULL!	#NULL!	#NULL!	#NULL!	#NULL!	#NULL!	#NULL!	#NULL!	#NULL!	#NULL!		#NULL!	#NULL!	#NULL!	#NULL!	#NULL!	#NULL!	#NULL!	#NULL!	#NULL!	#NULL!	#NULL!	#NULL!	#NULL!	#NULL!	#NULL!	#NULL!	#NULL!	#NULL!	#NULL!	#NULL!	#NULL!	#NULL!	#NULL!	#NULL!
526	#NULL!	#NULL!	#NULL!	#NULL!	#NULL!	#NULL!	#NULL!	#NULL!		#NULL!	#NULL!		#NULL!		#NULL!	#NULL!	#NULL!	#NULL!	#NULL!	#NULL!	#NULL!	#NULL!	#NULL!	#NULL!		#NULL!	#NULL!	#NULL!	#NULL!	#NULL!	#NULL!	#NULL!	#NULL!	#NULL!	#NULL!	#NULL!	#NULL!	#NULL!	#NULL!	#NULL!	#NULL!	#NULL!	#NULL!	#NULL!	#NULL!	#NULL!	#NULL!	#NULL!	#NULL!
533	1989-07-15	2020-08-19	1	1	1	1	31	2	Aus	1	0		0	Year 12	3	0	#NULL!	#NULL!	#NULL!	#NULL!	#NULL!	#NULL!	#NULL!	1	Admin	1	2	0	#NULL!	2	2	#NULL!	#NULL!	#NULL!	#NULL!	#NULL!	#NULL!	#NULL!	#NULL!	#NULL!	#NULL!	#NULL!	#NULL!	#NULL!	#NULL!	#NULL!	#NULL!	#NULL!	#NULL!
541	#NULL!	#NULL!	#NULL!	#NULL!	#NULL!	#NULL!	#NULL!	#NULL!		#NULL!	#NULL!		#NULL!		#NULL!	#NULL!	#NULL!	#NULL!	#NULL!	#NULL!	#NULL!	#NULL!	#NULL!	#NULL!		#NULL!	#NULL!	#NULL!	#NULL!	#NULL!	#NULL!	#NULL!	#NULL!	#NULL!	#NULL!	#NULL!	#NULL!	#NULL!	#NULL!	#NULL!	#NULL!	#NULL!	#NULL!	#NULL!	#NULL!	#NULL!	#NULL!	#NULL!	#NULL!
543	#NULL!	#NULL!	#NULL!	#NULL!	#NULL!	#NULL!	#NULL!	#NULL!		#NULL!	#NULL!		#NULL!		#NULL!	#NULL!	#NULL!	#NULL!	#NULL!	#NULL!	#NULL!	#NULL!	#NULL!	#NULL!		#NULL!	#NULL!	#NULL!	#NULL!	#NULL!	#NULL!	#NULL!	#NULL!	#NULL!	#NULL!	#NULL!	#NULL!	#NULL!	#NULL!	#NULL!	#NULL!	#NULL!	#NULL!	#NULL!	#NULL!	#NULL!	#NULL!	#NULL!	#NULL!
544	1991-05-21	2020-08-19	1	1	1	1	29	#NULL!		#NULL!	#NULL!		#NULL!		#NULL!	#NULL!	#NULL!	#NULL!	#NULL!	#NULL!	#NULL!	#NULL!	#NULL!	#NULL!		#NULL!	#NULL!	#NULL!	#NULL!	#NULL!	#NULL!	#NULL!	#NULL!	#NULL!	#NULL!	#NULL!	#NULL!	#NULL!	#NULL!	#NULL!	#NULL!	#NULL!	#NULL!	#NULL!	#NULL!	#NULL!	#NULL!	#NULL!	#NULL!
547	#NULL!	#NULL!	#NULL!	#NULL!	#NULL!	#NULL!	#NULL!	#NULL!		#NULL!	#NULL!		#NULL!		#NULL!	#NULL!	#NULL!	#NULL!	#NULL!	#NULL!	#NULL!	#NULL!	#NULL!	#NULL!		#NULL!	#NULL!	#NULL!	#NULL!	#NULL!	#NULL!	#NULL!	#NULL!	#NULL!	#NULL!	#NULL!	#NULL!	#NULL!	#NULL!	#NULL!	#NULL!	#NULL!	#NULL!	#NULL!	#NULL!	#NULL!	#NULL!	#NULL!	#NULL!
557	1987-02-03	2020-08-19	1	1	3	0	33	#NULL!		#NULL!	#NULL!		#NULL!		#NULL!	#NULL!	#NULL!	#NULL!	#NULL!	#NULL!	#NULL!	#NULL!	#NULL!	#NULL!		#NULL!	#NULL!	#NULL!	#NULL!	#NULL!	#NULL!	#NULL!	#NULL!	#NULL!	#NULL!	#NULL!	#NULL!	#NULL!	#NULL!	#NULL!	#NULL!	#NULL!	#NULL!	#NULL!	#NULL!	#NULL!	#NULL!	#NULL!	#NULL!
558	#NULL!	#NULL!	#NULL!	#NULL!	#NULL!	#NULL!	#NULL!	#NULL!		#NULL!	#NULL!		#NULL!		#NULL!	#NULL!	#NULL!	#NULL!	#NULL!	#NULL!	#NULL!	#NULL!	#NULL!	#NULL!		#NULL!	#NULL!	#NULL!	#NULL!	#NULL!	#NULL!	#NULL!	#NULL!	#NULL!	#NULL!	#NULL!	#NULL!	#NULL!	#NULL!	#NULL!	#NULL!	#NULL!	#NULL!	#NULL!	#NULL!	#NULL!	#NULL!	#NULL!	#NULL!
559	#NULL!	#NULL!	#NULL!	#NULL!	#NULL!	#NULL!	#NULL!	#NULL!		#NULL!	#NULL!		#NULL!		#NULL!	#NULL!	#NULL!	#NULL!	#NULL!	#NULL!	#NULL!	#NULL!	#NULL!	#NULL!		#NULL!	#NULL!	#NULL!	#NULL!	#NULL!	#NULL!	#NULL!	#NULL!	#NULL!	#NULL!	#NULL!	#NULL!	#NULL!	#NULL!	#NULL!	#NULL!	#NULL!	#NULL!	#NULL!	#NULL!	#NULL!	#NULL!	#NULL!	#NULL!
570	#NULL!	#NULL!	#NULL!	#NULL!	#NULL!	#NULL!	#NULL!	#NULL!		#NULL!	#NULL!		#NULL!		#NULL!	#NULL!	#NULL!	#NULL!	#NULL!	#NULL!	#NULL!	#NULL!	#NULL!	#NULL!		#NULL!	#NULL!	#NULL!	#NULL!	#NULL!	#NULL!	#NULL!	#NULL!	#NULL!	#NULL!	#NULL!	#NULL!	#NULL!	#NULL!	#NULL!	#NULL!	#NULL!	#NULL!	#NULL!	#NULL!	#NULL!	#NULL!	#NULL!	#NULL!
574	#NULL!	#NULL!	#NULL!	#NULL!	#NULL!	#NULL!	#NULL!	#NULL!		#NULL!	#NULL!		#NULL!		#NULL!	#NULL!	#NULL!	#NULL!	#NULL!	#NULL!	#NULL!	#NULL!	#NULL!	#NULL!		#NULL!	#NULL!	#NULL!	#NULL!	#NULL!	#NULL!	#NULL!	#NULL!	#NULL!	#NULL!	#NULL!	#NULL!	#NULL!	#NULL!	#NULL!	#NULL!	#NULL!	#NULL!	#NULL!	#NULL!	#NULL!	#NULL!	#NULL!	#NULL!
578	1966-11-08	2020-08-19	1	1	1	1	53	2	Australia	1	0		0	12	2	0	#NULL!	#NULL!	1	#NULL!	#NULL!	#NULL!	#NULL!	#NULL!	Nurse	1	2	0	#NULL!	2	2	#NULL!	#NULL!	#NULL!	11	11	3	9	3	1	#NULL!	#NULL!	#NULL!	#NULL!	#NULL!	#NULL!	#NULL!	#NULL!	#NULL!
580	1981-03-27	2020-08-19	1	1	1	1	39	2	Australia	1	0		0	Year 12	3	0	#NULL!	#NULL!	#NULL!	#NULL!	#NULL!	#NULL!	#NULL!	1	Occupational Therapist	1	2	0	#NULL!	2	2	#NULL!	#NULL!	#NULL!	7	0	3	7	0	3	#NULL!	#NULL!	#NULL!	#NULL!	#NULL!	#NULL!	#NULL!	#NULL!	#NULL!
582	#NULL!	#NULL!	#NULL!	#NULL!	#NULL!	#NULL!	#NULL!	#NULL!		#NULL!	#NULL!		#NULL!		#NULL!	#NULL!	#NULL!	#NULL!	#NULL!	#NULL!	#NULL!	#NULL!	#NULL!	#NULL!		#NULL!	#NULL!	#NULL!	#NULL!	#NULL!	#NULL!	#NULL!	#NULL!	#NULL!	#NULL!	#NULL!	#NULL!	#NULL!	#NULL!	#NULL!	#NULL!	#NULL!	#NULL!	#NULL!	#NULL!	#NULL!	#NULL!	#NULL!	#NULL!
583	#NULL!	#NULL!	#NULL!	#NULL!	#NULL!	#NULL!	#NULL!	#NULL!		#NULL!	#NULL!		#NULL!		#NULL!	#NULL!	#NULL!	#NULL!	#NULL!	#NULL!	#NULL!	#NULL!	#NULL!	#NULL!		#NULL!	#NULL!	#NULL!	#NULL!	#NULL!	#NULL!	#NULL!	#NULL!	#NULL!	#NULL!	#NULL!	#NULL!	#NULL!	#NULL!	#NULL!	#NULL!	#NULL!	#NULL!	#NULL!	#NULL!	#NULL!	#NULL!	#NULL!	#NULL!
584	#NULL!	#NULL!	#NULL!	#NULL!	#NULL!	#NULL!	#NULL!	#NULL!		#NULL!	#NULL!		#NULL!		#NULL!	#NULL!	#NULL!	#NULL!	#NULL!	#NULL!	#NULL!	#NULL!	#NULL!	#NULL!		#NULL!	#NULL!	#NULL!	#NULL!	#NULL!	#NULL!	#NULL!	#NULL!	#NULL!	#NULL!	#NULL!	#NULL!	#NULL!	#NULL!	#NULL!	#NULL!	#NULL!	#NULL!	#NULL!	#NULL!	#NULL!	#NULL!	#NULL!	#NULL!
587	#NULL!	#NULL!	#NULL!	#NULL!	#NULL!	#NULL!	#NULL!	#NULL!		#NULL!	#NULL!		#NULL!		#NULL!	#NULL!	#NULL!	#NULL!	#NULL!	#NULL!	#NULL!	#NULL!	#NULL!	#NULL!		#NULL!	#NULL!	#NULL!	#NULL!	#NULL!	#NULL!	#NULL!	#NULL!	#NULL!	#NULL!	#NULL!	#NULL!	#NULL!	#NULL!	#NULL!	#NULL!	#NULL!	#NULL!	#NULL!	#NULL!	#NULL!	#NULL!	#NULL!	#NULL!
589	#NULL!	#NULL!	#NULL!	#NULL!	#NULL!	#NULL!	#NULL!	#NULL!		#NULL!	#NULL!		#NULL!		#NULL!	#NULL!	#NULL!	#NULL!	#NULL!	#NULL!	#NULL!	#NULL!	#NULL!	#NULL!		#NULL!	#NULL!	#NULL!	#NULL!	#NULL!	#NULL!	#NULL!	#NULL!	#NULL!	#NULL!	#NULL!	#NULL!	#NULL!	#NULL!	#NULL!	#NULL!	#NULL!	#NULL!	#NULL!	#NULL!	#NULL!	#NULL!	#NULL!	#NULL!
590	1979-11-27	2020-08-19	2	1	1	0	40	#NULL!		#NULL!	#NULL!		#NULL!		#NULL!	#NULL!	#NULL!	#NULL!	#NULL!	#NULL!	#NULL!	#NULL!	#NULL!	#NULL!		#NULL!	#NULL!	#NULL!	#NULL!	#NULL!	#NULL!	#NULL!	#NULL!	#NULL!	#NULL!	#NULL!	#NULL!	#NULL!	#NULL!	#NULL!	#NULL!	#NULL!	#NULL!	#NULL!	#NULL!	#NULL!	#NULL!	#NULL!	#NULL!
597	1999-07-29	2020-08-19	1	1	3	0	21	#NULL!		#NULL!	#NULL!		#NULL!		#NULL!	#NULL!	#NULL!	#NULL!	#NULL!	#NULL!	#NULL!	#NULL!	#NULL!	#NULL!		#NULL!	#NULL!	#NULL!	#NULL!	#NULL!	#NULL!	#NULL!	#NULL!	#NULL!	#NULL!	#NULL!	#NULL!	#NULL!	#NULL!	#NULL!	#NULL!	#NULL!	#NULL!	#NULL!	#NULL!	#NULL!	#NULL!	#NULL!	#NULL!
598	#NULL!	#NULL!	#NULL!	#NULL!	#NULL!	#NULL!	#NULL!	#NULL!		#NULL!	#NULL!		#NULL!		#NULL!	#NULL!	#NULL!	#NULL!	#NULL!	#NULL!	#NULL!	#NULL!	#NULL!	#NULL!		#NULL!	#NULL!	#NULL!	#NULL!	#NULL!	#NULL!	#NULL!	#NULL!	#NULL!	#NULL!	#NULL!	#NULL!	#NULL!	#NULL!	#NULL!	#NULL!	#NULL!	#NULL!	#NULL!	#NULL!	#NULL!	#NULL!	#NULL!	#NULL!
600	1975-01-22	2020-08-19	1	1	1	1	45	#NULL!		#NULL!	#NULL!		#NULL!		#NULL!	#NULL!	#NULL!	#NULL!	#NULL!	#NULL!	#NULL!	#NULL!	#NULL!	#NULL!		#NULL!	#NULL!	#NULL!	#NULL!	#NULL!	#NULL!	#NULL!	#NULL!	#NULL!	#NULL!	#NULL!	#NULL!	#NULL!	#NULL!	#NULL!	#NULL!	#NULL!	#NULL!	#NULL!	#NULL!	#NULL!	#NULL!	#NULL!	#NULL!
602	#NULL!	#NULL!	#NULL!	#NULL!	#NULL!	#NULL!	#NULL!	#NULL!		#NULL!	#NULL!		#NULL!		#NULL!	#NULL!	#NULL!	#NULL!	#NULL!	#NULL!	#NULL!	#NULL!	#NULL!	#NULL!		#NULL!	#NULL!	#NULL!	#NULL!	#NULL!	#NULL!	#NULL!	#NULL!	#NULL!	#NULL!	#NULL!	#NULL!	#NULL!	#NULL!	#NULL!	#NULL!	#NULL!	#NULL!	#NULL!	#NULL!	#NULL!	#NULL!	#NULL!	#NULL!
604	#NULL!	#NULL!	#NULL!	#NULL!	#NULL!	#NULL!	#NULL!	#NULL!		#NULL!	#NULL!		#NULL!		#NULL!	#NULL!	#NULL!	#NULL!	#NULL!	#NULL!	#NULL!	#NULL!	#NULL!	#NULL!		#NULL!	#NULL!	#NULL!	#NULL!	#NULL!	#NULL!	#NULL!	#NULL!	#NULL!	#NULL!	#NULL!	#NULL!	#NULL!	#NULL!	#NULL!	#NULL!	#NULL!	#NULL!	#NULL!	#NULL!	#NULL!	#NULL!	#NULL!	#NULL!
606	#NULL!	#NULL!	#NULL!	#NULL!	#NULL!	#NULL!	#NULL!	#NULL!		#NULL!	#NULL!		#NULL!		#NULL!	#NULL!	#NULL!	#NULL!	#NULL!	#NULL!	#NULL!	#NULL!	#NULL!	#NULL!		#NULL!	#NULL!	#NULL!	#NULL!	#NULL!	#NULL!	#NULL!	#NULL!	#NULL!	#NULL!	#NULL!	#NULL!	#NULL!	#NULL!	#NULL!	#NULL!	#NULL!	#NULL!	#NULL!	#NULL!	#NULL!	#NULL!	#NULL!	#NULL!
610	#NULL!	#NULL!	#NULL!	#NULL!	#NULL!	#NULL!	#NULL!	#NULL!		#NULL!	#NULL!		#NULL!		#NULL!	#NULL!	#NULL!	#NULL!	#NULL!	#NULL!	#NULL!	#NULL!	#NULL!	#NULL!		#NULL!	#NULL!	#NULL!	#NULL!	#NULL!	#NULL!	#NULL!	#NULL!	#NULL!	#NULL!	#NULL!	#NULL!	#NULL!	#NULL!	#NULL!	#NULL!	#NULL!	#NULL!	#NULL!	#NULL!	#NULL!	#NULL!	#NULL!	#NULL!
614	#NULL!	#NULL!	#NULL!	#NULL!	#NULL!	#NULL!	#NULL!	#NULL!		#NULL!	#NULL!		#NULL!		#NULL!	#NULL!	#NULL!	#NULL!	#NULL!	#NULL!	#NULL!	#NULL!	#NULL!	#NULL!		#NULL!	#NULL!	#NULL!	#NULL!	#NULL!	#NULL!	#NULL!	#NULL!	#NULL!	#NULL!	#NULL!	#NULL!	#NULL!	#NULL!	#NULL!	#NULL!	#NULL!	#NULL!	#NULL!	#NULL!	#NULL!	#NULL!	#NULL!	#NULL!
619	#NULL!	#NULL!	#NULL!	#NULL!	#NULL!	#NULL!	#NULL!	#NULL!		#NULL!	#NULL!		#NULL!		#NULL!	#NULL!	#NULL!	#NULL!	#NULL!	#NULL!	#NULL!	#NULL!	#NULL!	#NULL!		#NULL!	#NULL!	#NULL!	#NULL!	#NULL!	#NULL!	#NULL!	#NULL!	#NULL!	#NULL!	#NULL!	#NULL!	#NULL!	#NULL!	#NULL!	#NULL!	#NULL!	#NULL!	#NULL!	#NULL!	#NULL!	#NULL!	#NULL!	#NULL!
624	#NULL!	#NULL!	#NULL!	#NULL!	#NULL!	#NULL!	#NULL!	#NULL!		#NULL!	#NULL!		#NULL!		#NULL!	#NULL!	#NULL!	#NULL!	#NULL!	#NULL!	#NULL!	#NULL!	#NULL!	#NULL!		#NULL!	#NULL!	#NULL!	#NULL!	#NULL!	#NULL!	#NULL!	#NULL!	#NULL!	#NULL!	#NULL!	#NULL!	#NULL!	#NULL!	#NULL!	#NULL!	#NULL!	#NULL!	#NULL!	#NULL!	#NULL!	#NULL!	#NULL!	#NULL!
627	#NULL!	#NULL!	#NULL!	#NULL!	#NULL!	#NULL!	#NULL!	#NULL!		#NULL!	#NULL!		#NULL!		#NULL!	#NULL!	#NULL!	#NULL!	#NULL!	#NULL!	#NULL!	#NULL!	#NULL!	#NULL!		#NULL!	#NULL!	#NULL!	#NULL!	#NULL!	#NULL!	#NULL!	#NULL!	#NULL!	#NULL!	#NULL!	#NULL!	#NULL!	#NULL!	#NULL!	#NULL!	#NULL!	#NULL!	#NULL!	#NULL!	#NULL!	#NULL!	#NULL!	#NULL!
629	1992-03-29	2020-08-19	1	1	1	1	28	2	Australia	1	0		0	Year 12	6	0	#NULL!	1	#NULL!	#NULL!	#NULL!	#NULL!	#NULL!	#NULL!	Public servant	2	2	0	#NULL!	3	2	#NULL!	#NULL!	#NULL!	6	7	1	4	2	1	#NULL!	#NULL!	#NULL!	#NULL!	#NULL!	#NULL!	#NULL!	#NULL!	#NULL!
630	#NULL!	#NULL!	#NULL!	#NULL!	#NULL!	#NULL!	#NULL!	#NULL!		#NULL!	#NULL!		#NULL!		#NULL!	#NULL!	#NULL!	#NULL!	#NULL!	#NULL!	#NULL!	#NULL!	#NULL!	#NULL!		#NULL!	#NULL!	#NULL!	#NULL!	#NULL!	#NULL!	#NULL!	#NULL!	#NULL!	#NULL!	#NULL!	#NULL!	#NULL!	#NULL!	#NULL!	#NULL!	#NULL!	#NULL!	#NULL!	#NULL!	#NULL!	#NULL!	#NULL!	#NULL!
637	#NULL!	#NULL!	#NULL!	#NULL!	#NULL!	#NULL!	#NULL!	#NULL!		#NULL!	#NULL!		#NULL!		#NULL!	#NULL!	#NULL!	#NULL!	#NULL!	#NULL!	#NULL!	#NULL!	#NULL!	#NULL!		#NULL!	#NULL!	#NULL!	#NULL!	#NULL!	#NULL!	#NULL!	#NULL!	#NULL!	#NULL!	#NULL!	#NULL!	#NULL!	#NULL!	#NULL!	#NULL!	#NULL!	#NULL!	#NULL!	#NULL!	#NULL!	#NULL!	#NULL!	#NULL!
639	#NULL!	#NULL!	#NULL!	#NULL!	#NULL!	#NULL!	#NULL!	#NULL!		#NULL!	#NULL!		#NULL!		#NULL!	#NULL!	#NULL!	#NULL!	#NULL!	#NULL!	#NULL!	#NULL!	#NULL!	#NULL!		#NULL!	#NULL!	#NULL!	#NULL!	#NULL!	#NULL!	#NULL!	#NULL!	#NULL!	#NULL!	#NULL!	#NULL!	#NULL!	#NULL!	#NULL!	#NULL!	#NULL!	#NULL!	#NULL!	#NULL!	#NULL!	#NULL!	#NULL!	#NULL!
645	#NULL!	#NULL!	#NULL!	#NULL!	#NULL!	#NULL!	#NULL!	#NULL!		#NULL!	#NULL!		#NULL!		#NULL!	#NULL!	#NULL!	#NULL!	#NULL!	#NULL!	#NULL!	#NULL!	#NULL!	#NULL!		#NULL!	#NULL!	#NULL!	#NULL!	#NULL!	#NULL!	#NULL!	#NULL!	#NULL!	#NULL!	#NULL!	#NULL!	#NULL!	#NULL!	#NULL!	#NULL!	#NULL!	#NULL!	#NULL!	#NULL!	#NULL!	#NULL!	#NULL!	#NULL!
651	1979-09-06	2020-08-19	1	1	1	1	40	#NULL!		#NULL!	#NULL!		#NULL!		#NULL!	#NULL!	#NULL!	#NULL!	#NULL!	#NULL!	#NULL!	#NULL!	#NULL!	#NULL!		#NULL!	#NULL!	#NULL!	#NULL!	#NULL!	#NULL!	#NULL!	#NULL!	#NULL!	#NULL!	#NULL!	#NULL!	#NULL!	#NULL!	#NULL!	#NULL!	#NULL!	#NULL!	#NULL!	#NULL!	#NULL!	#NULL!	#NULL!	#NULL!
654	#NULL!	#NULL!	#NULL!	#NULL!	#NULL!	#NULL!	#NULL!	#NULL!		#NULL!	#NULL!		#NULL!		#NULL!	#NULL!	#NULL!	#NULL!	#NULL!	#NULL!	#NULL!	#NULL!	#NULL!	#NULL!		#NULL!	#NULL!	#NULL!	#NULL!	#NULL!	#NULL!	#NULL!	#NULL!	#NULL!	#NULL!	#NULL!	#NULL!	#NULL!	#NULL!	#NULL!	#NULL!	#NULL!	#NULL!	#NULL!	#NULL!	#NULL!	#NULL!	#NULL!	#NULL!
655	#NULL!	#NULL!	#NULL!	#NULL!	#NULL!	#NULL!	#NULL!	#NULL!		#NULL!	#NULL!		#NULL!		#NULL!	#NULL!	#NULL!	#NULL!	#NULL!	#NULL!	#NULL!	#NULL!	#NULL!	#NULL!		#NULL!	#NULL!	#NULL!	#NULL!	#NULL!	#NULL!	#NULL!	#NULL!	#NULL!	#NULL!	#NULL!	#NULL!	#NULL!	#NULL!	#NULL!	#NULL!	#NULL!	#NULL!	#NULL!	#NULL!	#NULL!	#NULL!	#NULL!	#NULL!
656	1975-06-01	2020-08-19	1	1	1	1	45	2	Australia	1	0		0	Grade 12	1	0	#NULL!	1	#NULL!	#NULL!	#NULL!	#NULL!	#NULL!	#NULL!	Hr	1	3	0	#NULL!	2	2	#NULL!	#NULL!	#NULL!	#NULL!	#NULL!	#NULL!	#NULL!	#NULL!	#NULL!	#NULL!	#NULL!	#NULL!	#NULL!	#NULL!	#NULL!	#NULL!	#NULL!	#NULL!
662	1978-05-10	2020-08-19	1	1	1	1	42	#NULL!		#NULL!	#NULL!		#NULL!		#NULL!	#NULL!	#NULL!	#NULL!	#NULL!	#NULL!	#NULL!	#NULL!	#NULL!	#NULL!		#NULL!	#NULL!	#NULL!	#NULL!	#NULL!	#NULL!	#NULL!	#NULL!	#NULL!	#NULL!	#NULL!	#NULL!	#NULL!	#NULL!	#NULL!	#NULL!	#NULL!	#NULL!	#NULL!	#NULL!	#NULL!	#NULL!	#NULL!	#NULL!
667	#NULL!	#NULL!	#NULL!	#NULL!	#NULL!	#NULL!	#NULL!	#NULL!		#NULL!	#NULL!		#NULL!		#NULL!	#NULL!	#NULL!	#NULL!	#NULL!	#NULL!	#NULL!	#NULL!	#NULL!	#NULL!		#NULL!	#NULL!	#NULL!	#NULL!	#NULL!	#NULL!	#NULL!	#NULL!	#NULL!	#NULL!	#NULL!	#NULL!	#NULL!	#NULL!	#NULL!	#NULL!	#NULL!	#NULL!	#NULL!	#NULL!	#NULL!	#NULL!	#NULL!	#NULL!
670	#NULL!	#NULL!	#NULL!	#NULL!	#NULL!	#NULL!	#NULL!	#NULL!		#NULL!	#NULL!		#NULL!		#NULL!	#NULL!	#NULL!	#NULL!	#NULL!	#NULL!	#NULL!	#NULL!	#NULL!	#NULL!		#NULL!	#NULL!	#NULL!	#NULL!	#NULL!	#NULL!	#NULL!	#NULL!	#NULL!	#NULL!	#NULL!	#NULL!	#NULL!	#NULL!	#NULL!	#NULL!	#NULL!	#NULL!	#NULL!	#NULL!	#NULL!	#NULL!	#NULL!	#NULL!
672	1959-07-31	2020-08-19	1	1	3	0	61	#NULL!		#NULL!	#NULL!		#NULL!		#NULL!	#NULL!	#NULL!	#NULL!	#NULL!	#NULL!	#NULL!	#NULL!	#NULL!	#NULL!		#NULL!	#NULL!	#NULL!	#NULL!	#NULL!	#NULL!	#NULL!	#NULL!	#NULL!	#NULL!	#NULL!	#NULL!	#NULL!	#NULL!	#NULL!	#NULL!	#NULL!	#NULL!	#NULL!	#NULL!	#NULL!	#NULL!	#NULL!	#NULL!
675	1979-09-06	2020-08-19	2	1	1	0	40	#NULL!		#NULL!	#NULL!		#NULL!		#NULL!	#NULL!	#NULL!	#NULL!	#NULL!	#NULL!	#NULL!	#NULL!	#NULL!	#NULL!		#NULL!	#NULL!	#NULL!	#NULL!	#NULL!	#NULL!	#NULL!	#NULL!	#NULL!	#NULL!	#NULL!	#NULL!	#NULL!	#NULL!	#NULL!	#NULL!	#NULL!	#NULL!	#NULL!	#NULL!	#NULL!	#NULL!	#NULL!	#NULL!
677	#NULL!	#NULL!	#NULL!	#NULL!	#NULL!	#NULL!	#NULL!	#NULL!		#NULL!	#NULL!		#NULL!		#NULL!	#NULL!	#NULL!	#NULL!	#NULL!	#NULL!	#NULL!	#NULL!	#NULL!	#NULL!		#NULL!	#NULL!	#NULL!	#NULL!	#NULL!	#NULL!	#NULL!	#NULL!	#NULL!	#NULL!	#NULL!	#NULL!	#NULL!	#NULL!	#NULL!	#NULL!	#NULL!	#NULL!	#NULL!	#NULL!	#NULL!	#NULL!	#NULL!	#NULL!
683	1990-02-18	2020-08-19	1	1	1	1	30	#NULL!		#NULL!	#NULL!		#NULL!		#NULL!	#NULL!	#NULL!	#NULL!	#NULL!	#NULL!	#NULL!	#NULL!	#NULL!	#NULL!		#NULL!	#NULL!	#NULL!	#NULL!	#NULL!	#NULL!	#NULL!	#NULL!	#NULL!	#NULL!	#NULL!	#NULL!	#NULL!	#NULL!	#NULL!	#NULL!	#NULL!	#NULL!	#NULL!	#NULL!	#NULL!	#NULL!	#NULL!	#NULL!
686	#NULL!	#NULL!	#NULL!	#NULL!	#NULL!	#NULL!	#NULL!	#NULL!		#NULL!	#NULL!		#NULL!		#NULL!	#NULL!	#NULL!	#NULL!	#NULL!	#NULL!	#NULL!	#NULL!	#NULL!	#NULL!		#NULL!	#NULL!	#NULL!	#NULL!	#NULL!	#NULL!	#NULL!	#NULL!	#NULL!	#NULL!	#NULL!	#NULL!	#NULL!	#NULL!	#NULL!	#NULL!	#NULL!	#NULL!	#NULL!	#NULL!	#NULL!	#NULL!	#NULL!	#NULL!
687	#NULL!	#NULL!	#NULL!	#NULL!	#NULL!	#NULL!	#NULL!	#NULL!		#NULL!	#NULL!		#NULL!		#NULL!	#NULL!	#NULL!	#NULL!	#NULL!	#NULL!	#NULL!	#NULL!	#NULL!	#NULL!		#NULL!	#NULL!	#NULL!	#NULL!	#NULL!	#NULL!	#NULL!	#NULL!	#NULL!	#NULL!	#NULL!	#NULL!	#NULL!	#NULL!	#NULL!	#NULL!	#NULL!	#NULL!	#NULL!	#NULL!	#NULL!	#NULL!	#NULL!	#NULL!
699	#NULL!	#NULL!	#NULL!	#NULL!	#NULL!	#NULL!	#NULL!	#NULL!		#NULL!	#NULL!		#NULL!		#NULL!	#NULL!	#NULL!	#NULL!	#NULL!	#NULL!	#NULL!	#NULL!	#NULL!	#NULL!		#NULL!	#NULL!	#NULL!	#NULL!	#NULL!	#NULL!	#NULL!	#NULL!	#NULL!	#NULL!	#NULL!	#NULL!	#NULL!	#NULL!	#NULL!	#NULL!	#NULL!	#NULL!	#NULL!	#NULL!	#NULL!	#NULL!	#NULL!	#NULL!
700	1978-05-04	2020-08-19	1	1	1	1	42	#NULL!		#NULL!	#NULL!		#NULL!		#NULL!	#NULL!	#NULL!	#NULL!	#NULL!	#NULL!	#NULL!	#NULL!	#NULL!	#NULL!		#NULL!	#NULL!	#NULL!	#NULL!	#NULL!	#NULL!	#NULL!	#NULL!	#NULL!	#NULL!	#NULL!	#NULL!	#NULL!	#NULL!	#NULL!	#NULL!	#NULL!	#NULL!	#NULL!	#NULL!	#NULL!	#NULL!	#NULL!	#NULL!
702	#NULL!	#NULL!	#NULL!	#NULL!	#NULL!	#NULL!	#NULL!	#NULL!		#NULL!	#NULL!		#NULL!		#NULL!	#NULL!	#NULL!	#NULL!	#NULL!	#NULL!	#NULL!	#NULL!	#NULL!	#NULL!		#NULL!	#NULL!	#NULL!	#NULL!	#NULL!	#NULL!	#NULL!	#NULL!	#NULL!	#NULL!	#NULL!	#NULL!	#NULL!	#NULL!	#NULL!	#NULL!	#NULL!	#NULL!	#NULL!	#NULL!	#NULL!	#NULL!	#NULL!	#NULL!
708	#NULL!	#NULL!	#NULL!	#NULL!	#NULL!	#NULL!	#NULL!	#NULL!		#NULL!	#NULL!		#NULL!		#NULL!	#NULL!	#NULL!	#NULL!	#NULL!	#NULL!	#NULL!	#NULL!	#NULL!	#NULL!		#NULL!	#NULL!	#NULL!	#NULL!	#NULL!	#NULL!	#NULL!	#NULL!	#NULL!	#NULL!	#NULL!	#NULL!	#NULL!	#NULL!	#NULL!	#NULL!	#NULL!	#NULL!	#NULL!	#NULL!	#NULL!	#NULL!	#NULL!	#NULL!
709	#NULL!	#NULL!	#NULL!	#NULL!	#NULL!	#NULL!	#NULL!	#NULL!		#NULL!	#NULL!		#NULL!		#NULL!	#NULL!	#NULL!	#NULL!	#NULL!	#NULL!	#NULL!	#NULL!	#NULL!	#NULL!		#NULL!	#NULL!	#NULL!	#NULL!	#NULL!	#NULL!	#NULL!	#NULL!	#NULL!	#NULL!	#NULL!	#NULL!	#NULL!	#NULL!	#NULL!	#NULL!	#NULL!	#NULL!	#NULL!	#NULL!	#NULL!	#NULL!	#NULL!	#NULL!
711	#NULL!	#NULL!	#NULL!	#NULL!	#NULL!	#NULL!	#NULL!	#NULL!		#NULL!	#NULL!		#NULL!		#NULL!	#NULL!	#NULL!	#NULL!	#NULL!	#NULL!	#NULL!	#NULL!	#NULL!	#NULL!		#NULL!	#NULL!	#NULL!	#NULL!	#NULL!	#NULL!	#NULL!	#NULL!	#NULL!	#NULL!	#NULL!	#NULL!	#NULL!	#NULL!	#NULL!	#NULL!	#NULL!	#NULL!	#NULL!	#NULL!	#NULL!	#NULL!	#NULL!	#NULL!
713	#NULL!	#NULL!	#NULL!	#NULL!	#NULL!	#NULL!	#NULL!	#NULL!		#NULL!	#NULL!		#NULL!		#NULL!	#NULL!	#NULL!	#NULL!	#NULL!	#NULL!	#NULL!	#NULL!	#NULL!	#NULL!		#NULL!	#NULL!	#NULL!	#NULL!	#NULL!	#NULL!	#NULL!	#NULL!	#NULL!	#NULL!	#NULL!	#NULL!	#NULL!	#NULL!	#NULL!	#NULL!	#NULL!	#NULL!	#NULL!	#NULL!	#NULL!	#NULL!	#NULL!	#NULL!
715	#NULL!	#NULL!	#NULL!	#NULL!	#NULL!	#NULL!	#NULL!	#NULL!		#NULL!	#NULL!		#NULL!		#NULL!	#NULL!	#NULL!	#NULL!	#NULL!	#NULL!	#NULL!	#NULL!	#NULL!	#NULL!		#NULL!	#NULL!	#NULL!	#NULL!	#NULL!	#NULL!	#NULL!	#NULL!	#NULL!	#NULL!	#NULL!	#NULL!	#NULL!	#NULL!	#NULL!	#NULL!	#NULL!	#NULL!	#NULL!	#NULL!	#NULL!	#NULL!	#NULL!	#NULL!
716	1985-07-17	2020-08-19	1	1	1	1	35	2	Australia	1	0		0	12	5	1	1	#NULL!	#NULL!	#NULL!	#NULL!	#NULL!	#NULL!	#NULL!	Administration	1	2	0	#NULL!	7	5	#NULL!	#NULL!	#NULL!	#NULL!	#NULL!	#NULL!	#NULL!	#NULL!	#NULL!	#NULL!	#NULL!	#NULL!	#NULL!	#NULL!	#NULL!	#NULL!	#NULL!	#NULL!
718	1980-10-21	2020-08-19	2	1	1	0	39	#NULL!		#NULL!	#NULL!		#NULL!		#NULL!	#NULL!	#NULL!	#NULL!	#NULL!	#NULL!	#NULL!	#NULL!	#NULL!	#NULL!		#NULL!	#NULL!	#NULL!	#NULL!	#NULL!	#NULL!	#NULL!	#NULL!	#NULL!	#NULL!	#NULL!	#NULL!	#NULL!	#NULL!	#NULL!	#NULL!	#NULL!	#NULL!	#NULL!	#NULL!	#NULL!	#NULL!	#NULL!	#NULL!
730	#NULL!	#NULL!	#NULL!	#NULL!	#NULL!	#NULL!	#NULL!	#NULL!		#NULL!	#NULL!		#NULL!		#NULL!	#NULL!	#NULL!	#NULL!	#NULL!	#NULL!	#NULL!	#NULL!	#NULL!	#NULL!		#NULL!	#NULL!	#NULL!	#NULL!	#NULL!	#NULL!	#NULL!	#NULL!	#NULL!	#NULL!	#NULL!	#NULL!	#NULL!	#NULL!	#NULL!	#NULL!	#NULL!	#NULL!	#NULL!	#NULL!	#NULL!	#NULL!	#NULL!	#NULL!
732	#NULL!	#NULL!	#NULL!	#NULL!	#NULL!	#NULL!	#NULL!	#NULL!		#NULL!	#NULL!		#NULL!		#NULL!	#NULL!	#NULL!	#NULL!	#NULL!	#NULL!	#NULL!	#NULL!	#NULL!	#NULL!		#NULL!	#NULL!	#NULL!	#NULL!	#NULL!	#NULL!	#NULL!	#NULL!	#NULL!	#NULL!	#NULL!	#NULL!	#NULL!	#NULL!	#NULL!	#NULL!	#NULL!	#NULL!	#NULL!	#NULL!	#NULL!	#NULL!	#NULL!	#NULL!
733	#NULL!	#NULL!	#NULL!	#NULL!	#NULL!	#NULL!	#NULL!	#NULL!		#NULL!	#NULL!		#NULL!		#NULL!	#NULL!	#NULL!	#NULL!	#NULL!	#NULL!	#NULL!	#NULL!	#NULL!	#NULL!		#NULL!	#NULL!	#NULL!	#NULL!	#NULL!	#NULL!	#NULL!	#NULL!	#NULL!	#NULL!	#NULL!	#NULL!	#NULL!	#NULL!	#NULL!	#NULL!	#NULL!	#NULL!	#NULL!	#NULL!	#NULL!	#NULL!	#NULL!	#NULL!
734	#NULL!	#NULL!	#NULL!	#NULL!	#NULL!	#NULL!	#NULL!	#NULL!		#NULL!	#NULL!		#NULL!		#NULL!	#NULL!	#NULL!	#NULL!	#NULL!	#NULL!	#NULL!	#NULL!	#NULL!	#NULL!		#NULL!	#NULL!	#NULL!	#NULL!	#NULL!	#NULL!	#NULL!	#NULL!	#NULL!	#NULL!	#NULL!	#NULL!	#NULL!	#NULL!	#NULL!	#NULL!	#NULL!	#NULL!	#NULL!	#NULL!	#NULL!	#NULL!	#NULL!	#NULL!
735	#NULL!	#NULL!	#NULL!	#NULL!	#NULL!	#NULL!	#NULL!	#NULL!		#NULL!	#NULL!		#NULL!		#NULL!	#NULL!	#NULL!	#NULL!	#NULL!	#NULL!	#NULL!	#NULL!	#NULL!	#NULL!		#NULL!	#NULL!	#NULL!	#NULL!	#NULL!	#NULL!	#NULL!	#NULL!	#NULL!	#NULL!	#NULL!	#NULL!	#NULL!	#NULL!	#NULL!	#NULL!	#NULL!	#NULL!	#NULL!	#NULL!	#NULL!	#NULL!	#NULL!	#NULL!
736	#NULL!	#NULL!	#NULL!	#NULL!	#NULL!	#NULL!	#NULL!	#NULL!		#NULL!	#NULL!		#NULL!		#NULL!	#NULL!	#NULL!	#NULL!	#NULL!	#NULL!	#NULL!	#NULL!	#NULL!	#NULL!		#NULL!	#NULL!	#NULL!	#NULL!	#NULL!	#NULL!	#NULL!	#NULL!	#NULL!	#NULL!	#NULL!	#NULL!	#NULL!	#NULL!	#NULL!	#NULL!	#NULL!	#NULL!	#NULL!	#NULL!	#NULL!	#NULL!	#NULL!	#NULL!
738	#NULL!	#NULL!	#NULL!	#NULL!	#NULL!	#NULL!	#NULL!	#NULL!		#NULL!	#NULL!		#NULL!		#NULL!	#NULL!	#NULL!	#NULL!	#NULL!	#NULL!	#NULL!	#NULL!	#NULL!	#NULL!		#NULL!	#NULL!	#NULL!	#NULL!	#NULL!	#NULL!	#NULL!	#NULL!	#NULL!	#NULL!	#NULL!	#NULL!	#NULL!	#NULL!	#NULL!	#NULL!	#NULL!	#NULL!	#NULL!	#NULL!	#NULL!	#NULL!	#NULL!	#NULL!
741	1994-07-01	2020-08-19	1	1	3	0	26	#NULL!		#NULL!	#NULL!		#NULL!		#NULL!	#NULL!	#NULL!	#NULL!	#NULL!	#NULL!	#NULL!	#NULL!	#NULL!	#NULL!		#NULL!	#NULL!	#NULL!	#NULL!	#NULL!	#NULL!	#NULL!	#NULL!	#NULL!	#NULL!	#NULL!	#NULL!	#NULL!	#NULL!	#NULL!	#NULL!	#NULL!	#NULL!	#NULL!	#NULL!	#NULL!	#NULL!	#NULL!	#NULL!
742	1964-02-08	2020-08-19	1	1	2	0	56	#NULL!		#NULL!	#NULL!		#NULL!		#NULL!	#NULL!	#NULL!	#NULL!	#NULL!	#NULL!	#NULL!	#NULL!	#NULL!	#NULL!		#NULL!	#NULL!	#NULL!	#NULL!	#NULL!	#NULL!	#NULL!	#NULL!	#NULL!	#NULL!	#NULL!	#NULL!	#NULL!	#NULL!	#NULL!	#NULL!	#NULL!	#NULL!	#NULL!	#NULL!	#NULL!	#NULL!	#NULL!	#NULL!
755	#NULL!	#NULL!	#NULL!	#NULL!	#NULL!	#NULL!	#NULL!	#NULL!		#NULL!	#NULL!		#NULL!		#NULL!	#NULL!	#NULL!	#NULL!	#NULL!	#NULL!	#NULL!	#NULL!	#NULL!	#NULL!		#NULL!	#NULL!	#NULL!	#NULL!	#NULL!	#NULL!	#NULL!	#NULL!	#NULL!	#NULL!	#NULL!	#NULL!	#NULL!	#NULL!	#NULL!	#NULL!	#NULL!	#NULL!	#NULL!	#NULL!	#NULL!	#NULL!	#NULL!	#NULL!
756	1984-08-01	2020-08-19	1	1	1	1	36	#NULL!		#NULL!	#NULL!		#NULL!		#NULL!	#NULL!	#NULL!	#NULL!	#NULL!	#NULL!	#NULL!	#NULL!	#NULL!	#NULL!		#NULL!	#NULL!	#NULL!	#NULL!	#NULL!	#NULL!	#NULL!	#NULL!	#NULL!	#NULL!	#NULL!	#NULL!	#NULL!	#NULL!	#NULL!	#NULL!	#NULL!	#NULL!	#NULL!	#NULL!	#NULL!	#NULL!	#NULL!	#NULL!
766	#NULL!	#NULL!	#NULL!	#NULL!	#NULL!	#NULL!	#NULL!	#NULL!		#NULL!	#NULL!		#NULL!		#NULL!	#NULL!	#NULL!	#NULL!	#NULL!	#NULL!	#NULL!	#NULL!	#NULL!	#NULL!		#NULL!	#NULL!	#NULL!	#NULL!	#NULL!	#NULL!	#NULL!	#NULL!	#NULL!	#NULL!	#NULL!	#NULL!	#NULL!	#NULL!	#NULL!	#NULL!	#NULL!	#NULL!	#NULL!	#NULL!	#NULL!	#NULL!	#NULL!	#NULL!
767	#NULL!	#NULL!	#NULL!	#NULL!	#NULL!	#NULL!	#NULL!	#NULL!		#NULL!	#NULL!		#NULL!		#NULL!	#NULL!	#NULL!	#NULL!	#NULL!	#NULL!	#NULL!	#NULL!	#NULL!	#NULL!		#NULL!	#NULL!	#NULL!	#NULL!	#NULL!	#NULL!	#NULL!	#NULL!	#NULL!	#NULL!	#NULL!	#NULL!	#NULL!	#NULL!	#NULL!	#NULL!	#NULL!	#NULL!	#NULL!	#NULL!	#NULL!	#NULL!	#NULL!	#NULL!
770	#NULL!	#NULL!	#NULL!	#NULL!	#NULL!	#NULL!	#NULL!	#NULL!		#NULL!	#NULL!		#NULL!		#NULL!	#NULL!	#NULL!	#NULL!	#NULL!	#NULL!	#NULL!	#NULL!	#NULL!	#NULL!		#NULL!	#NULL!	#NULL!	#NULL!	#NULL!	#NULL!	#NULL!	#NULL!	#NULL!	#NULL!	#NULL!	#NULL!	#NULL!	#NULL!	#NULL!	#NULL!	#NULL!	#NULL!	#NULL!	#NULL!	#NULL!	#NULL!	#NULL!	#NULL!
772	#NULL!	#NULL!	#NULL!	#NULL!	#NULL!	#NULL!	#NULL!	#NULL!		#NULL!	#NULL!		#NULL!		#NULL!	#NULL!	#NULL!	#NULL!	#NULL!	#NULL!	#NULL!	#NULL!	#NULL!	#NULL!		#NULL!	#NULL!	#NULL!	#NULL!	#NULL!	#NULL!	#NULL!	#NULL!	#NULL!	#NULL!	#NULL!	#NULL!	#NULL!	#NULL!	#NULL!	#NULL!	#NULL!	#NULL!	#NULL!	#NULL!	#NULL!	#NULL!	#NULL!	#NULL!
774	#NULL!	#NULL!	#NULL!	#NULL!	#NULL!	#NULL!	#NULL!	#NULL!		#NULL!	#NULL!		#NULL!		#NULL!	#NULL!	#NULL!	#NULL!	#NULL!	#NULL!	#NULL!	#NULL!	#NULL!	#NULL!		#NULL!	#NULL!	#NULL!	#NULL!	#NULL!	#NULL!	#NULL!	#NULL!	#NULL!	#NULL!	#NULL!	#NULL!	#NULL!	#NULL!	#NULL!	#NULL!	#NULL!	#NULL!	#NULL!	#NULL!	#NULL!	#NULL!	#NULL!	#NULL!
775	1961-05-15	2020-08-19	1	1	3	0	59	#NULL!		#NULL!	#NULL!		#NULL!		#NULL!	#NULL!	#NULL!	#NULL!	#NULL!	#NULL!	#NULL!	#NULL!	#NULL!	#NULL!		#NULL!	#NULL!	#NULL!	#NULL!	#NULL!	#NULL!	#NULL!	#NULL!	#NULL!	#NULL!	#NULL!	#NULL!	#NULL!	#NULL!	#NULL!	#NULL!	#NULL!	#NULL!	#NULL!	#NULL!	#NULL!	#NULL!	#NULL!	#NULL!
778	#NULL!	#NULL!	#NULL!	#NULL!	#NULL!	#NULL!	#NULL!	#NULL!		#NULL!	#NULL!		#NULL!		#NULL!	#NULL!	#NULL!	#NULL!	#NULL!	#NULL!	#NULL!	#NULL!	#NULL!	#NULL!		#NULL!	#NULL!	#NULL!	#NULL!	#NULL!	#NULL!	#NULL!	#NULL!	#NULL!	#NULL!	#NULL!	#NULL!	#NULL!	#NULL!	#NULL!	#NULL!	#NULL!	#NULL!	#NULL!	#NULL!	#NULL!	#NULL!	#NULL!	#NULL!
780	#NULL!	#NULL!	#NULL!	#NULL!	#NULL!	#NULL!	#NULL!	#NULL!		#NULL!	#NULL!		#NULL!		#NULL!	#NULL!	#NULL!	#NULL!	#NULL!	#NULL!	#NULL!	#NULL!	#NULL!	#NULL!		#NULL!	#NULL!	#NULL!	#NULL!	#NULL!	#NULL!	#NULL!	#NULL!	#NULL!	#NULL!	#NULL!	#NULL!	#NULL!	#NULL!	#NULL!	#NULL!	#NULL!	#NULL!	#NULL!	#NULL!	#NULL!	#NULL!	#NULL!	#NULL!
781	#NULL!	#NULL!	#NULL!	#NULL!	#NULL!	#NULL!	#NULL!	#NULL!		#NULL!	#NULL!		#NULL!		#NULL!	#NULL!	#NULL!	#NULL!	#NULL!	#NULL!	#NULL!	#NULL!	#NULL!	#NULL!		#NULL!	#NULL!	#NULL!	#NULL!	#NULL!	#NULL!	#NULL!	#NULL!	#NULL!	#NULL!	#NULL!	#NULL!	#NULL!	#NULL!	#NULL!	#NULL!	#NULL!	#NULL!	#NULL!	#NULL!	#NULL!	#NULL!	#NULL!	#NULL!
783	1955-08-08	2020-08-19	1	1	1	1	65	#NULL!		#NULL!	#NULL!		#NULL!		#NULL!	#NULL!	#NULL!	#NULL!	#NULL!	#NULL!	#NULL!	#NULL!	#NULL!	#NULL!		#NULL!	#NULL!	#NULL!	#NULL!	#NULL!	#NULL!	#NULL!	#NULL!	#NULL!	#NULL!	#NULL!	#NULL!	#NULL!	#NULL!	#NULL!	#NULL!	#NULL!	#NULL!	#NULL!	#NULL!	#NULL!	#NULL!	#NULL!	#NULL!
785	#NULL!	#NULL!	#NULL!	#NULL!	#NULL!	#NULL!	#NULL!	#NULL!		#NULL!	#NULL!		#NULL!		#NULL!	#NULL!	#NULL!	#NULL!	#NULL!	#NULL!	#NULL!	#NULL!	#NULL!	#NULL!		#NULL!	#NULL!	#NULL!	#NULL!	#NULL!	#NULL!	#NULL!	#NULL!	#NULL!	#NULL!	#NULL!	#NULL!	#NULL!	#NULL!	#NULL!	#NULL!	#NULL!	#NULL!	#NULL!	#NULL!	#NULL!	#NULL!	#NULL!	#NULL!
786	#NULL!	#NULL!	#NULL!	#NULL!	#NULL!	#NULL!	#NULL!	#NULL!		#NULL!	#NULL!		#NULL!		#NULL!	#NULL!	#NULL!	#NULL!	#NULL!	#NULL!	#NULL!	#NULL!	#NULL!	#NULL!		#NULL!	#NULL!	#NULL!	#NULL!	#NULL!	#NULL!	#NULL!	#NULL!	#NULL!	#NULL!	#NULL!	#NULL!	#NULL!	#NULL!	#NULL!	#NULL!	#NULL!	#NULL!	#NULL!	#NULL!	#NULL!	#NULL!	#NULL!	#NULL!
789	#NULL!	#NULL!	#NULL!	#NULL!	#NULL!	#NULL!	#NULL!	#NULL!		#NULL!	#NULL!		#NULL!		#NULL!	#NULL!	#NULL!	#NULL!	#NULL!	#NULL!	#NULL!	#NULL!	#NULL!	#NULL!		#NULL!	#NULL!	#NULL!	#NULL!	#NULL!	#NULL!	#NULL!	#NULL!	#NULL!	#NULL!	#NULL!	#NULL!	#NULL!	#NULL!	#NULL!	#NULL!	#NULL!	#NULL!	#NULL!	#NULL!	#NULL!	#NULL!	#NULL!	#NULL!
798	#NULL!	#NULL!	#NULL!	#NULL!	#NULL!	#NULL!	#NULL!	#NULL!		#NULL!	#NULL!		#NULL!		#NULL!	#NULL!	#NULL!	#NULL!	#NULL!	#NULL!	#NULL!	#NULL!	#NULL!	#NULL!		#NULL!	#NULL!	#NULL!	#NULL!	#NULL!	#NULL!	#NULL!	#NULL!	#NULL!	#NULL!	#NULL!	#NULL!	#NULL!	#NULL!	#NULL!	#NULL!	#NULL!	#NULL!	#NULL!	#NULL!	#NULL!	#NULL!	#NULL!	#NULL!
799	#NULL!	#NULL!	1	1	2	0	#NULL!	#NULL!		#NULL!	#NULL!		#NULL!		#NULL!	#NULL!	#NULL!	#NULL!	#NULL!	#NULL!	#NULL!	#NULL!	#NULL!	#NULL!		#NULL!	#NULL!	#NULL!	#NULL!	#NULL!	#NULL!	#NULL!	#NULL!	#NULL!	#NULL!	#NULL!	#NULL!	#NULL!	#NULL!	#NULL!	#NULL!	#NULL!	#NULL!	#NULL!	#NULL!	#NULL!	#NULL!	#NULL!	#NULL!
800	1961-08-08	2020-08-19	1	1	2	0	59	#NULL!		#NULL!	#NULL!		#NULL!		#NULL!	#NULL!	#NULL!	#NULL!	#NULL!	#NULL!	#NULL!	#NULL!	#NULL!	#NULL!		#NULL!	#NULL!	#NULL!	#NULL!	#NULL!	#NULL!	#NULL!	#NULL!	#NULL!	#NULL!	#NULL!	#NULL!	#NULL!	#NULL!	#NULL!	#NULL!	#NULL!	#NULL!	#NULL!	#NULL!	#NULL!	#NULL!	#NULL!	#NULL!
801	1989-09-15	2020-08-19	1	1	1	1	30	2	United Kingdom	7	0		0	Year 12	5	0	#NULL!	#NULL!	#NULL!	#NULL!	#NULL!	#NULL!	#NULL!	1	Support worker	1	2	1	29	1	1	3	4	3	#NULL!	#NULL!	#NULL!	#NULL!	#NULL!	#NULL!	#NULL!	#NULL!	#NULL!	#NULL!	#NULL!	#NULL!	#NULL!	#NULL!	#NULL!
806	#NULL!	#NULL!	#NULL!	#NULL!	#NULL!	#NULL!	#NULL!	#NULL!		#NULL!	#NULL!		#NULL!		#NULL!	#NULL!	#NULL!	#NULL!	#NULL!	#NULL!	#NULL!	#NULL!	#NULL!	#NULL!		#NULL!	#NULL!	#NULL!	#NULL!	#NULL!	#NULL!	#NULL!	#NULL!	#NULL!	#NULL!	#NULL!	#NULL!	#NULL!	#NULL!	#NULL!	#NULL!	#NULL!	#NULL!	#NULL!	#NULL!	#NULL!	#NULL!	#NULL!	#NULL!
807	1959-11-05	2020-08-19	1	1	3	0	60	#NULL!		#NULL!	#NULL!		#NULL!		#NULL!	#NULL!	#NULL!	#NULL!	#NULL!	#NULL!	#NULL!	#NULL!	#NULL!	#NULL!		#NULL!	#NULL!	#NULL!	#NULL!	#NULL!	#NULL!	#NULL!	#NULL!	#NULL!	#NULL!	#NULL!	#NULL!	#NULL!	#NULL!	#NULL!	#NULL!	#NULL!	#NULL!	#NULL!	#NULL!	#NULL!	#NULL!	#NULL!	#NULL!
810	#NULL!	#NULL!	#NULL!	#NULL!	#NULL!	#NULL!	#NULL!	#NULL!		#NULL!	#NULL!		#NULL!		#NULL!	#NULL!	#NULL!	#NULL!	#NULL!	#NULL!	#NULL!	#NULL!	#NULL!	#NULL!		#NULL!	#NULL!	#NULL!	#NULL!	#NULL!	#NULL!	#NULL!	#NULL!	#NULL!	#NULL!	#NULL!	#NULL!	#NULL!	#NULL!	#NULL!	#NULL!	#NULL!	#NULL!	#NULL!	#NULL!	#NULL!	#NULL!	#NULL!	#NULL!
811	#NULL!	#NULL!	#NULL!	#NULL!	#NULL!	#NULL!	#NULL!	#NULL!		#NULL!	#NULL!		#NULL!		#NULL!	#NULL!	#NULL!	#NULL!	#NULL!	#NULL!	#NULL!	#NULL!	#NULL!	#NULL!		#NULL!	#NULL!	#NULL!	#NULL!	#NULL!	#NULL!	#NULL!	#NULL!	#NULL!	#NULL!	#NULL!	#NULL!	#NULL!	#NULL!	#NULL!	#NULL!	#NULL!	#NULL!	#NULL!	#NULL!	#NULL!	#NULL!	#NULL!	#NULL!
812	1980-08-22	2020-08-19	1	1	1	1	39	2	Singapore	4	1	Chinese Singaporean	0	Year 12	3	0	#NULL!	#NULL!	1	#NULL!	#NULL!	#NULL!	#NULL!	#NULL!	Internal communications coordinator	1	1	0	#NULL!	2	2	#NULL!	#NULL!	#NULL!	6	0	1	2	0	3	#NULL!	#NULL!	#NULL!	#NULL!	#NULL!	#NULL!	#NULL!	#NULL!	#NULL!
814	#NULL!	#NULL!	#NULL!	#NULL!	#NULL!	#NULL!	#NULL!	#NULL!		#NULL!	#NULL!		#NULL!		#NULL!	#NULL!	#NULL!	#NULL!	#NULL!	#NULL!	#NULL!	#NULL!	#NULL!	#NULL!		#NULL!	#NULL!	#NULL!	#NULL!	#NULL!	#NULL!	#NULL!	#NULL!	#NULL!	#NULL!	#NULL!	#NULL!	#NULL!	#NULL!	#NULL!	#NULL!	#NULL!	#NULL!	#NULL!	#NULL!	#NULL!	#NULL!	#NULL!	#NULL!
815	#NULL!	#NULL!	#NULL!	#NULL!	#NULL!	#NULL!	#NULL!	#NULL!		#NULL!	#NULL!		#NULL!		#NULL!	#NULL!	#NULL!	#NULL!	#NULL!	#NULL!	#NULL!	#NULL!	#NULL!	#NULL!		#NULL!	#NULL!	#NULL!	#NULL!	#NULL!	#NULL!	#NULL!	#NULL!	#NULL!	#NULL!	#NULL!	#NULL!	#NULL!	#NULL!	#NULL!	#NULL!	#NULL!	#NULL!	#NULL!	#NULL!	#NULL!	#NULL!	#NULL!	#NULL!
818	#NULL!	#NULL!	#NULL!	#NULL!	#NULL!	#NULL!	#NULL!	#NULL!		#NULL!	#NULL!		#NULL!		#NULL!	#NULL!	#NULL!	#NULL!	#NULL!	#NULL!	#NULL!	#NULL!	#NULL!	#NULL!		#NULL!	#NULL!	#NULL!	#NULL!	#NULL!	#NULL!	#NULL!	#NULL!	#NULL!	#NULL!	#NULL!	#NULL!	#NULL!	#NULL!	#NULL!	#NULL!	#NULL!	#NULL!	#NULL!	#NULL!	#NULL!	#NULL!	#NULL!	#NULL!
819	#NULL!	#NULL!	#NULL!	#NULL!	#NULL!	#NULL!	#NULL!	#NULL!		#NULL!	#NULL!		#NULL!		#NULL!	#NULL!	#NULL!	#NULL!	#NULL!	#NULL!	#NULL!	#NULL!	#NULL!	#NULL!		#NULL!	#NULL!	#NULL!	#NULL!	#NULL!	#NULL!	#NULL!	#NULL!	#NULL!	#NULL!	#NULL!	#NULL!	#NULL!	#NULL!	#NULL!	#NULL!	#NULL!	#NULL!	#NULL!	#NULL!	#NULL!	#NULL!	#NULL!	#NULL!
820	1986-05-08	2020-08-19	1	1	1	1	34	2	Australia	1	0		0	Year 11	5	1	1	#NULL!	#NULL!	1	#NULL!	#NULL!	#NULL!	#NULL!	Tradie	1	1	0	#NULL!	2	2	#NULL!	#NULL!	#NULL!	5	3	3	1	11	1	#NULL!	#NULL!	#NULL!	#NULL!	#NULL!	#NULL!	#NULL!	#NULL!	#NULL!
823	1974-07-18	2020-08-19	1	1	1	1	46	#NULL!		#NULL!	#NULL!		#NULL!		#NULL!	#NULL!	#NULL!	#NULL!	#NULL!	#NULL!	#NULL!	#NULL!	#NULL!	#NULL!		#NULL!	#NULL!	#NULL!	#NULL!	#NULL!	#NULL!	#NULL!	#NULL!	#NULL!	#NULL!	#NULL!	#NULL!	#NULL!	#NULL!	#NULL!	#NULL!	#NULL!	#NULL!	#NULL!	#NULL!	#NULL!	#NULL!	#NULL!	#NULL!
825	1982-09-16	2020-08-19	1	1	1	1	37	2	Australia	1	1	Chinese irish	0	12	3	0	#NULL!	#NULL!	1	1	#NULL!	#NULL!	#NULL!	#NULL!	Arts admin	1	1	0	#NULL!	2	2	#NULL!	#NULL!	#NULL!	#NULL!	#NULL!	#NULL!	#NULL!	#NULL!	#NULL!	#NULL!	#NULL!	#NULL!	#NULL!	#NULL!	#NULL!	#NULL!	#NULL!	#NULL!
829	#NULL!	#NULL!	#NULL!	#NULL!	#NULL!	#NULL!	#NULL!	#NULL!		#NULL!	#NULL!		#NULL!		#NULL!	#NULL!	#NULL!	#NULL!	#NULL!	#NULL!	#NULL!	#NULL!	#NULL!	#NULL!		#NULL!	#NULL!	#NULL!	#NULL!	#NULL!	#NULL!	#NULL!	#NULL!	#NULL!	#NULL!	#NULL!	#NULL!	#NULL!	#NULL!	#NULL!	#NULL!	#NULL!	#NULL!	#NULL!	#NULL!	#NULL!	#NULL!	#NULL!	#NULL!
832	1966-07-07	2020-08-19	1	1	1	1	54	2	Australia	1	0		0	Year 11	7	0	#NULL!	#NULL!	#NULL!	#NULL!	#NULL!	1	#NULL!	#NULL!	Administration	1	2	0	#NULL!	4	1	17	11	1	#NULL!	#NULL!	#NULL!	#NULL!	#NULL!	#NULL!	#NULL!	#NULL!	#NULL!	#NULL!	#NULL!	#NULL!	#NULL!	#NULL!	#NULL!
841	1983-10-14	2020-08-19	1	1	2	0	36	#NULL!		#NULL!	#NULL!		#NULL!		#NULL!	#NULL!	#NULL!	#NULL!	#NULL!	#NULL!	#NULL!	#NULL!	#NULL!	#NULL!		#NULL!	#NULL!	#NULL!	#NULL!	#NULL!	#NULL!	#NULL!	#NULL!	#NULL!	#NULL!	#NULL!	#NULL!	#NULL!	#NULL!	#NULL!	#NULL!	#NULL!	#NULL!	#NULL!	#NULL!	#NULL!	#NULL!	#NULL!	#NULL!
843	#NULL!	#NULL!	#NULL!	#NULL!	#NULL!	#NULL!	#NULL!	#NULL!		#NULL!	#NULL!		#NULL!		#NULL!	#NULL!	#NULL!	#NULL!	#NULL!	#NULL!	#NULL!	#NULL!	#NULL!	#NULL!		#NULL!	#NULL!	#NULL!	#NULL!	#NULL!	#NULL!	#NULL!	#NULL!	#NULL!	#NULL!	#NULL!	#NULL!	#NULL!	#NULL!	#NULL!	#NULL!	#NULL!	#NULL!	#NULL!	#NULL!	#NULL!	#NULL!	#NULL!	#NULL!
847	#NULL!	#NULL!	#NULL!	#NULL!	#NULL!	#NULL!	#NULL!	#NULL!		#NULL!	#NULL!		#NULL!		#NULL!	#NULL!	#NULL!	#NULL!	#NULL!	#NULL!	#NULL!	#NULL!	#NULL!	#NULL!		#NULL!	#NULL!	#NULL!	#NULL!	#NULL!	#NULL!	#NULL!	#NULL!	#NULL!	#NULL!	#NULL!	#NULL!	#NULL!	#NULL!	#NULL!	#NULL!	#NULL!	#NULL!	#NULL!	#NULL!	#NULL!	#NULL!	#NULL!	#NULL!
849	1961-06-13	2020-08-19	1	1	2	0	59	#NULL!		#NULL!	#NULL!		#NULL!		#NULL!	#NULL!	#NULL!	#NULL!	#NULL!	#NULL!	#NULL!	#NULL!	#NULL!	#NULL!		#NULL!	#NULL!	#NULL!	#NULL!	#NULL!	#NULL!	#NULL!	#NULL!	#NULL!	#NULL!	#NULL!	#NULL!	#NULL!	#NULL!	#NULL!	#NULL!	#NULL!	#NULL!	#NULL!	#NULL!	#NULL!	#NULL!	#NULL!	#NULL!
850	#NULL!	#NULL!	#NULL!	#NULL!	#NULL!	#NULL!	#NULL!	#NULL!		#NULL!	#NULL!		#NULL!		#NULL!	#NULL!	#NULL!	#NULL!	#NULL!	#NULL!	#NULL!	#NULL!	#NULL!	#NULL!		#NULL!	#NULL!	#NULL!	#NULL!	#NULL!	#NULL!	#NULL!	#NULL!	#NULL!	#NULL!	#NULL!	#NULL!	#NULL!	#NULL!	#NULL!	#NULL!	#NULL!	#NULL!	#NULL!	#NULL!	#NULL!	#NULL!	#NULL!	#NULL!
852	#NULL!	#NULL!	#NULL!	#NULL!	#NULL!	#NULL!	#NULL!	#NULL!		#NULL!	#NULL!		#NULL!		#NULL!	#NULL!	#NULL!	#NULL!	#NULL!	#NULL!	#NULL!	#NULL!	#NULL!	#NULL!		#NULL!	#NULL!	#NULL!	#NULL!	#NULL!	#NULL!	#NULL!	#NULL!	#NULL!	#NULL!	#NULL!	#NULL!	#NULL!	#NULL!	#NULL!	#NULL!	#NULL!	#NULL!	#NULL!	#NULL!	#NULL!	#NULL!	#NULL!	#NULL!
853	#NULL!	#NULL!	#NULL!	#NULL!	#NULL!	#NULL!	#NULL!	#NULL!		#NULL!	#NULL!		#NULL!		#NULL!	#NULL!	#NULL!	#NULL!	#NULL!	#NULL!	#NULL!	#NULL!	#NULL!	#NULL!		#NULL!	#NULL!	#NULL!	#NULL!	#NULL!	#NULL!	#NULL!	#NULL!	#NULL!	#NULL!	#NULL!	#NULL!	#NULL!	#NULL!	#NULL!	#NULL!	#NULL!	#NULL!	#NULL!	#NULL!	#NULL!	#NULL!	#NULL!	#NULL!
856	#NULL!	#NULL!	#NULL!	#NULL!	#NULL!	#NULL!	#NULL!	#NULL!		#NULL!	#NULL!		#NULL!		#NULL!	#NULL!	#NULL!	#NULL!	#NULL!	#NULL!	#NULL!	#NULL!	#NULL!	#NULL!		#NULL!	#NULL!	#NULL!	#NULL!	#NULL!	#NULL!	#NULL!	#NULL!	#NULL!	#NULL!	#NULL!	#NULL!	#NULL!	#NULL!	#NULL!	#NULL!	#NULL!	#NULL!	#NULL!	#NULL!	#NULL!	#NULL!	#NULL!	#NULL!
858	#NULL!	#NULL!	#NULL!	#NULL!	#NULL!	#NULL!	#NULL!	#NULL!		#NULL!	#NULL!		#NULL!		#NULL!	#NULL!	#NULL!	#NULL!	#NULL!	#NULL!	#NULL!	#NULL!	#NULL!	#NULL!		#NULL!	#NULL!	#NULL!	#NULL!	#NULL!	#NULL!	#NULL!	#NULL!	#NULL!	#NULL!	#NULL!	#NULL!	#NULL!	#NULL!	#NULL!	#NULL!	#NULL!	#NULL!	#NULL!	#NULL!	#NULL!	#NULL!	#NULL!	#NULL!
860	#NULL!	#NULL!	#NULL!	#NULL!	#NULL!	#NULL!	#NULL!	#NULL!		#NULL!	#NULL!		#NULL!		#NULL!	#NULL!	#NULL!	#NULL!	#NULL!	#NULL!	#NULL!	#NULL!	#NULL!	#NULL!		#NULL!	#NULL!	#NULL!	#NULL!	#NULL!	#NULL!	#NULL!	#NULL!	#NULL!	#NULL!	#NULL!	#NULL!	#NULL!	#NULL!	#NULL!	#NULL!	#NULL!	#NULL!	#NULL!	#NULL!	#NULL!	#NULL!	#NULL!	#NULL!
865	#NULL!	#NULL!	#NULL!	#NULL!	#NULL!	#NULL!	#NULL!	#NULL!		#NULL!	#NULL!		#NULL!		#NULL!	#NULL!	#NULL!	#NULL!	#NULL!	#NULL!	#NULL!	#NULL!	#NULL!	#NULL!		#NULL!	#NULL!	#NULL!	#NULL!	#NULL!	#NULL!	#NULL!	#NULL!	#NULL!	#NULL!	#NULL!	#NULL!	#NULL!	#NULL!	#NULL!	#NULL!	#NULL!	#NULL!	#NULL!	#NULL!	#NULL!	#NULL!	#NULL!	#NULL!
866	#NULL!	#NULL!	#NULL!	#NULL!	#NULL!	#NULL!	#NULL!	#NULL!		#NULL!	#NULL!		#NULL!		#NULL!	#NULL!	#NULL!	#NULL!	#NULL!	#NULL!	#NULL!	#NULL!	#NULL!	#NULL!		#NULL!	#NULL!	#NULL!	#NULL!	#NULL!	#NULL!	#NULL!	#NULL!	#NULL!	#NULL!	#NULL!	#NULL!	#NULL!	#NULL!	#NULL!	#NULL!	#NULL!	#NULL!	#NULL!	#NULL!	#NULL!	#NULL!	#NULL!	#NULL!
867	1981-10-14	2020-08-19	1	1	1	1	38	2	Norway	14	0		0	High school	1	0	#NULL!	1	#NULL!	#NULL!	#NULL!	#NULL!	#NULL!	#NULL!	Marketing	1	2	0	#NULL!	2	#NULL!	#NULL!	#NULL!	#NULL!	#NULL!	#NULL!	#NULL!	#NULL!	#NULL!	#NULL!	#NULL!	#NULL!	#NULL!	#NULL!	#NULL!	#NULL!	#NULL!	#NULL!	#NULL!
873	#NULL!	#NULL!	#NULL!	#NULL!	#NULL!	#NULL!	#NULL!	#NULL!		#NULL!	#NULL!		#NULL!		#NULL!	#NULL!	#NULL!	#NULL!	#NULL!	#NULL!	#NULL!	#NULL!	#NULL!	#NULL!		#NULL!	#NULL!	#NULL!	#NULL!	#NULL!	#NULL!	#NULL!	#NULL!	#NULL!	#NULL!	#NULL!	#NULL!	#NULL!	#NULL!	#NULL!	#NULL!	#NULL!	#NULL!	#NULL!	#NULL!	#NULL!	#NULL!	#NULL!	#NULL!
78	1998-01-15	2020-08-19	1	1	1	1	22	2	Australia	1	0		1	11	7	1	#NULL!	#NULL!	#NULL!	#NULL!	#NULL!	#NULL!	#NULL!	1	Retail	2	1	1	7	3	3	#NULL!	#NULL!	#NULL!	5	10	1	4	0	1	2	8	1	#NULL!	#NULL!	#NULL!	#NULL!	#NULL!	#NULL!
855	1982-01-27	2020-08-19	1	1	1	1	38	2	Australia	1	0		0	Year 12	3	0	#NULL!	1	#NULL!	#NULL!	#NULL!	#NULL!	#NULL!	#NULL!	Primary Teacher	1	2	0	#NULL!	1	1	1	2	3	#NULL!	#NULL!	#NULL!	#NULL!	#NULL!	#NULL!	#NULL!	#NULL!	#NULL!	#NULL!	#NULL!	#NULL!	#NULL!	#NULL!	#NULL!
31	1969-06-05	2020-08-19	1	1	1	1	51	2	Australia	1	0		0	Year 12	4	0	#NULL!	#NULL!	1	#NULL!	#NULL!	#NULL!	#NULL!	#NULL!	Nurse	4	3	0	#NULL!	5	2	#NULL!	#NULL!	#NULL!	12	1	3	8	11	1	#NULL!	#NULL!	#NULL!	#NULL!	#NULL!	#NULL!	#NULL!	#NULL!	#NULL!
39	1986-06-20	2020-08-19	1	1	1	1	34	1	Australia	1	0		0	12	5	0	#NULL!	1	#NULL!	#NULL!	#NULL!	#NULL!	#NULL!	#NULL!	Coal miner	1	1	#NULL!	#NULL!	1	1	1	10	1	#NULL!	#NULL!	#NULL!	#NULL!	#NULL!	#NULL!	#NULL!	#NULL!	#NULL!	#NULL!	#NULL!	#NULL!	#NULL!	#NULL!	#NULL!
292	1974-01-29	2020-08-19	1	1	1	1	46	2	Australia	1	0		0	12	1	0	#NULL!	1	#NULL!	#NULL!	#NULL!	#NULL!	#NULL!	#NULL!	Social work	0	2	0	#NULL!	1	1	14	2	1	#NULL!	#NULL!	#NULL!	#NULL!	#NULL!	#NULL!	#NULL!	#NULL!	#NULL!	#NULL!	#NULL!	#NULL!	#NULL!	#NULL!	#NULL!
545	1992-04-13	2020-08-19	1	1	1	1	28	2	Cyprus	6	0		0	Year 12	1	0	#NULL!	#NULL!	1	#NULL!	#NULL!	#NULL!	#NULL!	#NULL!	Public servant	1	1	0	#NULL!	1	1	1	10	3	#NULL!	#NULL!	#NULL!	#NULL!	#NULL!	#NULL!	#NULL!	#NULL!	#NULL!	#NULL!	#NULL!	#NULL!	#NULL!	#NULL!	#NULL!
644	1991-02-22	2020-08-19	1	1	1	1	29	2	Australia	1	0		0	Year 12	2	0	#NULL!	#NULL!	#NULL!	#NULL!	#NULL!	#NULL!	#NULL!	1	Teacher	1	1	0	#NULL!	1	1	1	10	1	#NULL!	#NULL!	#NULL!	#NULL!	#NULL!	#NULL!	#NULL!	#NULL!	#NULL!	#NULL!	#NULL!	#NULL!	#NULL!	#NULL!	#NULL!
3	1977-03-17	2020-08-19	1	1	1	1	43	2	Australia	1	1	Scottish/Celtic	0	Year 12	1	0	#NULL!	#NULL!	#NULL!	#NULL!	#NULL!	#NULL!	#NULL!	1	Academic/Teacher	1	1	0	#NULL!	1	1	4	3	1	#NULL!	#NULL!	#NULL!	#NULL!	#NULL!	#NULL!	#NULL!	#NULL!	#NULL!	#NULL!	#NULL!	#NULL!	#NULL!	#NULL!	#NULL!
33	1982-04-14	2020-08-19	1	1	1	1	38	2	Australia	1	0		0	Year 10	5	0	1	#NULL!	#NULL!	#NULL!	#NULL!	#NULL!	#NULL!	#NULL!	Stay at home mum	2	2	0	#NULL!	3	1	7	7	1	#NULL!	#NULL!	#NULL!	#NULL!	#NULL!	#NULL!	#NULL!	#NULL!	#NULL!	#NULL!	#NULL!	#NULL!	#NULL!	#NULL!	#NULL!
492	1980-12-16	2020-08-19	1	1	1	1	39	2	Australia	1	0		0	Year 12	5	0	#NULL!	1	#NULL!	#NULL!	#NULL!	#NULL!	#NULL!	#NULL!	Community services	1	2	0	#NULL!	2	2	#NULL!	#NULL!	#NULL!	16	0	1	13	4	1	#NULL!	#NULL!	#NULL!	#NULL!	#NULL!	#NULL!	#NULL!	#NULL!	#NULL!
500	1984-02-10	2020-08-19	1	1	1	1	36	2	Australia	1	0		0	Year 12	2	0	#NULL!	1	#NULL!	#NULL!	#NULL!	#NULL!	#NULL!	#NULL!	Aviation safety coordinator	1	2	0	#NULL!	2	2	#NULL!	#NULL!	#NULL!	6	7	3	4	4	3	#NULL!	#NULL!	#NULL!	#NULL!	#NULL!	#NULL!	#NULL!	#NULL!	#NULL!
647	1978-08-18	2020-08-19	1	1	1	1	42	2	Australia	1	0		0	12	2	1	#NULL!	1	#NULL!	#NULL!	#NULL!	#NULL!	#NULL!	#NULL!	teacher	4	5	0	#NULL!	2	2	#NULL!	#NULL!	#NULL!	13	3	3	11	1	3	#NULL!	#NULL!	#NULL!	#NULL!	#NULL!	#NULL!	#NULL!	#NULL!	#NULL!
788	1968-10-23	2020-08-19	1	1	1	1	51	2	Australia	1	0		0	12	3	0	#NULL!	#NULL!	1	#NULL!	#NULL!	#NULL!	#NULL!	#NULL!	Teacher	1	1	0	#NULL!	1	1	12	1	3	#NULL!	#NULL!	#NULL!	#NULL!	#NULL!	#NULL!	#NULL!	#NULL!	#NULL!	#NULL!	#NULL!	#NULL!	#NULL!	#NULL!	#NULL!
231	1985-03-04	2020-08-19	1	1	1	1	35	2	Australia	1	0		0	12	5	0	#NULL!	#NULL!	1	#NULL!	#NULL!	#NULL!	#NULL!	#NULL!	Account Supervisor	1	1	0	#NULL!	2	2	#NULL!	#NULL!	#NULL!	4	11	1	2	10	3	#NULL!	#NULL!	#NULL!	#NULL!	#NULL!	#NULL!	#NULL!	#NULL!	#NULL!
317	1981-12-27	2020-08-19	1	1	1	1	38	2	Australia	1	0		0	10	5	1	#NULL!	#NULL!	#NULL!	1	1	#NULL!	#NULL!	#NULL!	Accounts assistant	1	4	0	#NULL!	3	3	#NULL!	#NULL!	#NULL!	13	5	1	11	9	1	9	7	3	#NULL!	#NULL!	#NULL!	#NULL!	#NULL!	#NULL!
331	1967-12-01	2020-08-19	1	1	1	1	52	2	Australia	1	0		0	Year 12	1	0	#NULL!	1	#NULL!	#NULL!	#NULL!	#NULL!	#NULL!	#NULL!	Geologist	1	1	0	#NULL!	3	1	16	7	3	#NULL!	#NULL!	#NULL!	#NULL!	#NULL!	#NULL!	#NULL!	#NULL!	#NULL!	#NULL!	#NULL!	#NULL!	#NULL!	#NULL!	#NULL!
340	1986-12-29	2020-08-19	1	1	1	1	33	2	Australia	1	1	French	0	Year 12	2	0	#NULL!	#NULL!	#NULL!	1	#NULL!	#NULL!	#NULL!	#NULL!	Teaching	1	1	0	#NULL!	2	2	#NULL!	#NULL!	#NULL!	2	4	3	0	2	1	#NULL!	#NULL!	#NULL!	#NULL!	#NULL!	#NULL!	#NULL!	#NULL!	#NULL!
344	1972-08-24	2020-08-19	1	1	1	1	47	2	Australia	1	1	Dutch	0	12	2	1	#NULL!	1	#NULL!	#NULL!	#NULL!	#NULL!	#NULL!	#NULL!	Event coordinator	1	2	0	#NULL!	4	4	#NULL!	#NULL!	#NULL!	13	6	3	13	6	1	13	6	1	11	6	3	#NULL!	#NULL!	#NULL!
381	1988-06-24	2020-08-19	1	1	1	1	32	2	Australia	1	0		0	Year 12	1	0	1	#NULL!	#NULL!	1	#NULL!	#NULL!	#NULL!	#NULL!	Psychology	2	1	0	#NULL!	3	3	#NULL!	#NULL!	#NULL!	5	11	2	4	0	2	2	4	2	#NULL!	#NULL!	#NULL!	#NULL!	#NULL!	#NULL!
607	1977-08-05	2020-08-19	1	1	1	1	43	2	Australia	1	1	Croatian	0	12	3	1	#NULL!	#NULL!	1	#NULL!	#NULL!	#NULL!	#NULL!	#NULL!	Quality manager	1	1	0	#NULL!	2	2	#NULL!	#NULL!	#NULL!	14	3	1	11	10	3	#NULL!	#NULL!	#NULL!	#NULL!	#NULL!	#NULL!	#NULL!	#NULL!	#NULL!
695	1979-05-23	2020-08-19	1	1	1	1	41	2	Australia	1	0		1	12	5	0	#NULL!	1	#NULL!	#NULL!	#NULL!	#NULL!	#NULL!	#NULL!	Bank teller	2	2	0	#NULL!	2	2	#NULL!	#NULL!	#NULL!	4	6	3	2	1	3	#NULL!	#NULL!	#NULL!	#NULL!	#NULL!	#NULL!	#NULL!	#NULL!	#NULL!
757	1984-08-01	2020-08-19	1	1	1	1	36	2	Australia	1	0		0	12	5	0	#NULL!	1	#NULL!	#NULL!	#NULL!	#NULL!	#NULL!	#NULL!	Engineer Drafter	1	4	0	#NULL!	2	2	#NULL!	#NULL!	#NULL!	6	8	3	4	11	1	#NULL!	#NULL!	#NULL!	#NULL!	#NULL!	#NULL!	#NULL!	#NULL!	#NULL!
763	1978-08-12	2020-08-19	1	1	1	1	42	2	Australia	1	0		0	12	1	0	#NULL!	1	#NULL!	#NULL!	#NULL!	#NULL!	#NULL!	#NULL!	Director	1	1	0	#NULL!	3	3	#NULL!	#NULL!	#NULL!	7	10	1	6	0	1	0	7	1	#NULL!	#NULL!	#NULL!	#NULL!	#NULL!	#NULL!
225	1974-01-01	2020-08-19	1	1	1	1	46	2	Australia	1	0		0	Yr12	3	0	#NULL!	#NULL!	1	#NULL!	#NULL!	#NULL!	#NULL!	#NULL!	Social worker	1	2	0	#NULL!	2	2	#NULL!	#NULL!	#NULL!	14	2	3	12	0	1	#NULL!	#NULL!	#NULL!	#NULL!	#NULL!	#NULL!	#NULL!	#NULL!	#NULL!
255	1987-04-10	2020-08-19	1	1	1	1	33	2	Australia	1	0		0	12	4	1	#NULL!	#NULL!	#NULL!	1	#NULL!	#NULL!	#NULL!	#NULL!	Customer service	2	2	0	#NULL!	1	1	4	2	3	#NULL!	#NULL!	#NULL!	#NULL!	#NULL!	#NULL!	#NULL!	#NULL!	#NULL!	#NULL!	#NULL!	#NULL!	#NULL!	#NULL!	#NULL!
299	1968-03-06	2020-08-19	1	1	1	1	52	2	USA	8	1	Irish	0	12	1	0	#NULL!	#NULL!	1	#NULL!	#NULL!	#NULL!	#NULL!	#NULL!	Academic	1	2	0	#NULL!	3	3	#NULL!	#NULL!	#NULL!	17	0	3	15	2	1	12	6	1	#NULL!	#NULL!	#NULL!	#NULL!	#NULL!	#NULL!
391	1975-01-24	2020-08-19	1	1	1	1	45	2	Australia	1	0		0	12	1	0	#NULL!	1	#NULL!	#NULL!	#NULL!	#NULL!	#NULL!	#NULL!	Lawyer	0	5	0	#NULL!	2	2	#NULL!	#NULL!	#NULL!	13	8	1	9	4	3	#NULL!	#NULL!	#NULL!	#NULL!	#NULL!	#NULL!	#NULL!	#NULL!	#NULL!
486	1984-06-17	2020-08-19	1	1	1	1	36	2	Australia	1	1	Italian	0	Year 1w	1	0	#NULL!	#NULL!	1	#NULL!	#NULL!	#NULL!	#NULL!	#NULL!	Public servant	1	2	0	#NULL!	2	2	#NULL!	#NULL!	#NULL!	5	4	3	2	10	3	#NULL!	#NULL!	#NULL!	#NULL!	#NULL!	#NULL!	#NULL!	#NULL!	#NULL!
641	1975-04-05	2020-08-19	1	1	1	1	45	2	Germany	6	0		0	Year 12	1	0	#NULL!	1	#NULL!	#NULL!	#NULL!	#NULL!	#NULL!	#NULL!	Marketing Manager	1	3	0	#NULL!	2	2	#NULL!	#NULL!	#NULL!	9	0	3	4	6	1	#NULL!	#NULL!	#NULL!	#NULL!	#NULL!	#NULL!	#NULL!	#NULL!	#NULL!
723	1972-06-07	2020-08-19	1	1	1	1	48	2	Australia	1	0		0	10	4	0	#NULL!	#NULL!	#NULL!	1	#NULL!	#NULL!	#NULL!	#NULL!	Nurse	5	5	0	#NULL!	5	3	#NULL!	#NULL!	#NULL!	12	1	3	8	7	1	7	2	1	#NULL!	#NULL!	#NULL!	#NULL!	#NULL!	#NULL!
754	1975-01-31	2020-08-19	1	1	1	1	45	2	Uk	7	0		0	Year 12	4	0	#NULL!	#NULL!	#NULL!	1	#NULL!	#NULL!	#NULL!	#NULL!	Nanny	1	1	0	#NULL!	3	2	#NULL!	#NULL!	#NULL!	15	1	1	8	7	3	#NULL!	#NULL!	#NULL!	#NULL!	#NULL!	#NULL!	#NULL!	#NULL!	#NULL!
768	1970-09-02	2020-08-19	1	1	1	1	49	2	Uk	7	0		0	12	1	0	#NULL!	1	#NULL!	#NULL!	#NULL!	#NULL!	#NULL!	#NULL!	Psychologist	1	2	0	#NULL!	3	2	#NULL!	#NULL!	#NULL!	16	6	3	13	6	3	#NULL!	#NULL!	#NULL!	#NULL!	#NULL!	#NULL!	#NULL!	#NULL!	#NULL!
835	1971-08-28	2020-08-19	1	1	1	1	48	2	Australia	1	0		1	Diploma	2	0	#NULL!	#NULL!	1	#NULL!	#NULL!	#NULL!	#NULL!	#NULL!	Early childhood educator	2	2	0	#NULL!	3	1	1	0	1	#NULL!	#NULL!	#NULL!	#NULL!	#NULL!	#NULL!	#NULL!	#NULL!	#NULL!	#NULL!	#NULL!	#NULL!	#NULL!	#NULL!	#NULL!
19	1976-08-18	2020-08-19	1	1	1	1	44	2	Australia	1	0		0	Yr 12	5	1	#NULL!	1	#NULL!	#NULL!	#NULL!	#NULL!	#NULL!	#NULL!	Member service officer	1	1	0	#NULL!	3	3	#NULL!	#NULL!	#NULL!	16	9	3	14	11	1	9	3	1	#NULL!	#NULL!	#NULL!	#NULL!	#NULL!	#NULL!
41	1990-04-21	2020-08-19	1	1	1	1	30	2	Australia	1	0		0	Year 12	3	0	1	#NULL!	#NULL!	#NULL!	#NULL!	#NULL!	#NULL!	#NULL!	Midwife	1	1	0	#NULL!	3	3	#NULL!	#NULL!	#NULL!	4	6	1	2	11	1	0	4	1	#NULL!	#NULL!	#NULL!	#NULL!	#NULL!	#NULL!
176	1984-05-11	2020-08-19	1	1	1	1	36	2	Australia	1	0		0	12	1	0	#NULL!	#NULL!	#NULL!	1	#NULL!	#NULL!	#NULL!	#NULL!	Parent, teacher by trade	2	1	0	#NULL!	2	2	#NULL!	#NULL!	#NULL!	3	4	3	0	2	3	#NULL!	#NULL!	#NULL!	#NULL!	#NULL!	#NULL!	#NULL!	#NULL!	#NULL!
212	1986-03-10	2020-08-19	1	1	1	1	34	2	Australia	1	1	Hungarian	0	Year 12	1	1	#NULL!	1	#NULL!	#NULL!	#NULL!	#NULL!	#NULL!	#NULL!	High school teacher	2	1	0	#NULL!	1	1	0	7	1	#NULL!	#NULL!	#NULL!	#NULL!	#NULL!	#NULL!	#NULL!	#NULL!	#NULL!	#NULL!	#NULL!	#NULL!	#NULL!	#NULL!	#NULL!
293	1974-11-13	2020-08-19	1	1	1	1	45	2	Scotland	7	0		0	Scottish system. Secondary year 4?	3	1	#NULL!	#NULL!	#NULL!	1	1	#NULL!	#NULL!	#NULL!	Policy, research	1	3	0	#NULL!	3	3	#NULL!	#NULL!	#NULL!	10	1	3	7	8	3	5	1	1	#NULL!	#NULL!	#NULL!	#NULL!	#NULL!	#NULL!
366	1987-03-20	2020-08-19	1	1	1	1	33	2	Australia	1	0		0	Yr12	1	1	#NULL!	#NULL!	#NULL!	#NULL!	1	#NULL!	#NULL!	1	Mum	1	1	0	#NULL!	1	1	2	10	3	#NULL!	#NULL!	#NULL!	#NULL!	#NULL!	#NULL!	#NULL!	#NULL!	#NULL!	#NULL!	#NULL!	#NULL!	#NULL!	#NULL!	#NULL!
453	1966-06-13	2020-08-19	1	1	1	1	54	2	Australia	1	0		0	Year 12	2	1	#NULL!	#NULL!	#NULL!	1	1	#NULL!	1	#NULL!	Teacher	5	5	0	#NULL!	4	1	12	4	3	#NULL!	#NULL!	#NULL!	#NULL!	#NULL!	#NULL!	#NULL!	#NULL!	#NULL!	#NULL!	#NULL!	#NULL!	#NULL!	#NULL!	#NULL!
456	1968-07-31	2020-08-19	1	1	1	1	52	2	Australia	1	0		0	11	7	0	#NULL!	#NULL!	#NULL!	1	#NULL!	#NULL!	#NULL!	#NULL!	Hospitality	0	5	0	#NULL!	2	2	#NULL!	#NULL!	#NULL!	12	4	1	12	4	1	#NULL!	#NULL!	#NULL!	#NULL!	#NULL!	#NULL!	#NULL!	#NULL!	#NULL!
518	1979-07-24	2020-08-19	1	1	1	1	41	2	UK	7	1	Anglo-Australian	0	12	1	0	#NULL!	#NULL!	#NULL!	1	#NULL!	#NULL!	#NULL!	#NULL!	Teacher librarian	1	1	0	#NULL!	2	2	#NULL!	#NULL!	#NULL!	5	8	1	0	8	3	#NULL!	#NULL!	#NULL!	#NULL!	#NULL!	#NULL!	#NULL!	#NULL!	#NULL!
528	1985-01-06	2020-08-19	1	1	1	1	35	2	Nepal	10	1	Nepalese	0	Year 12	3	0	#NULL!	#NULL!	1	1	#NULL!	#NULL!	#NULL!	#NULL!	Manager self employed	1	1	0	#NULL!	1	1	4	4	1	#NULL!	#NULL!	#NULL!	#NULL!	#NULL!	#NULL!	#NULL!	#NULL!	#NULL!	#NULL!	#NULL!	#NULL!	#NULL!	#NULL!	#NULL!
750	#NULL!	2020-08-19	1	1	1	1	#NULL!	3	Australia	1	0		0	year 12	1	1	#NULL!	1	#NULL!	#NULL!	#NULL!	#NULL!	#NULL!	#NULL!	professional services	2	2	0	#NULL!	1	1	15	6	2	#NULL!	#NULL!	#NULL!	#NULL!	#NULL!	#NULL!	#NULL!	#NULL!	#NULL!	#NULL!	#NULL!	#NULL!	#NULL!	#NULL!	#NULL!
791	1985-07-30	2020-08-19	1	1	1	1	35	2	Australia	1	0		1	10	7	0	#NULL!	#NULL!	#NULL!	1	#NULL!	#NULL!	#NULL!	#NULL!	Stay at home mum	2	2	0	#NULL!	4	4	#NULL!	#NULL!	#NULL!	16	9	3	15	4	3	13	11.5	1	10	6	1	#NULL!	#NULL!	#NULL!
11	1997-04-16	2020-08-19	1	1	1	1	23	2	Australia	1	0		0	Year 12	5	0	#NULL!	#NULL!	1	#NULL!	#NULL!	#NULL!	#NULL!	#NULL!	Age care	1	1	1	19	1	1	2	3	1	#NULL!	#NULL!	#NULL!	#NULL!	#NULL!	#NULL!	#NULL!	#NULL!	#NULL!	#NULL!	#NULL!	#NULL!	#NULL!	#NULL!	#NULL!
53	1985-08-07	2020-08-19	1	1	1	1	35	2	Australia	1	0		0	12	5	1	1	#NULL!	#NULL!	#NULL!	#NULL!	#NULL!	#NULL!	#NULL!	Stay at home mum	1	3	0	#NULL!	4	4	#NULL!	#NULL!	#NULL!	8	10	3	6	11	1	3	7	1	1	0	3	#NULL!	#NULL!	#NULL!
425	1979-12-13	2020-08-19	1	1	1	1	40	2	Australia	1	0		1	12	5	0	#NULL!	#NULL!	#NULL!	#NULL!	#NULL!	#NULL!	#NULL!	1	Sommelier	1	3	0	#NULL!	2	2	#NULL!	#NULL!	#NULL!	17	8	1	14	9	3	#NULL!	#NULL!	#NULL!	#NULL!	#NULL!	#NULL!	#NULL!	#NULL!	#NULL!
592	1985-11-22	2020-08-19	1	1	1	1	34	2	Australia	1	0		0	Year 12	2	0	1	#NULL!	#NULL!	1	#NULL!	#NULL!	#NULL!	#NULL!	Teacher	1	1	0	#NULL!	1	1	0	10	1	#NULL!	#NULL!	#NULL!	#NULL!	#NULL!	#NULL!	#NULL!	#NULL!	#NULL!	#NULL!	#NULL!	#NULL!	#NULL!	#NULL!	#NULL!
676	1980-02-09	2020-08-19	1	1	1	1	40	1	Australia	1	0		0	Year 12	3	0	#NULL!	1	#NULL!	#NULL!	#NULL!	#NULL!	#NULL!	#NULL!	Software engineer	1	1	#NULL!	#NULL!	2	2	#NULL!	#NULL!	#NULL!	5	4	3	2	2	3	#NULL!	#NULL!	#NULL!	#NULL!	#NULL!	#NULL!	#NULL!	#NULL!	#NULL!
864	#NULL!	2020-08-19	1	1	1	1	#NULL!	2	China	5	1	Chinese	0	University	3	0	#NULL!	1	#NULL!	#NULL!	#NULL!	#NULL!	#NULL!	#NULL!	Health	1	5	0	#NULL!	1	1	11	3	3	#NULL!	#NULL!	#NULL!	#NULL!	#NULL!	#NULL!	#NULL!	#NULL!	#NULL!	#NULL!	#NULL!	#NULL!	#NULL!	#NULL!	#NULL!
745	1987-07-24	2020-08-19	1	1	1	1	33	2	Australia	1	0		0	Year 10	2	0	#NULL!	#NULL!	1	1	#NULL!	#NULL!	#NULL!	#NULL!	Oral health therapist	1	1	0	#NULL!	3	3	#NULL!	#NULL!	#NULL!	4	6	3	2	7	1	0	5	3	#NULL!	#NULL!	#NULL!	#NULL!	#NULL!	#NULL!
80	1977-03-22	2020-08-19	1	1	1	1	43	2	Australia	1	0		0	Year 12	5	0	#NULL!	#NULL!	#NULL!	1	#NULL!	#NULL!	#NULL!	#NULL!	Hospitality and Admin	1	2	0	#NULL!	3	3	#NULL!	#NULL!	#NULL!	17	11	1	10	1	1	7	4	3	#NULL!	#NULL!	#NULL!	#NULL!	#NULL!	#NULL!
211	1984-02-18	2020-08-19	1	1	1	1	36	2	Italy	6	0		0	12	3	0	#NULL!	1	#NULL!	#NULL!	#NULL!	#NULL!	#NULL!	#NULL!	Administration	1	2	0	#NULL!	3	3	#NULL!	#NULL!	#NULL!	6	7	3	3	11	1	1	8	1	#NULL!	#NULL!	#NULL!	#NULL!	#NULL!	#NULL!
274	1984-10-18	2020-08-19	1	1	1	1	35	2	Australia	1	0		0	12	5	0	#NULL!	#NULL!	#NULL!	1	#NULL!	#NULL!	#NULL!	#NULL!	Electrician	2	1	0	#NULL!	1	1	1	0	2	#NULL!	#NULL!	#NULL!	#NULL!	#NULL!	#NULL!	#NULL!	#NULL!	#NULL!	#NULL!	#NULL!	#NULL!	#NULL!	#NULL!	#NULL!
479	1986-05-02	2020-08-19	1	1	1	1	34	2	Australia	1	0		0	12	3	0	#NULL!	#NULL!	#NULL!	1	#NULL!	#NULL!	#NULL!	#NULL!	At home parent	1	2	0	#NULL!	2	2	#NULL!	#NULL!	#NULL!	6	10	3	4	0	1	#NULL!	#NULL!	#NULL!	#NULL!	#NULL!	#NULL!	#NULL!	#NULL!	#NULL!
485	1990-06-22	2020-08-19	1	1	1	1	30	2	Australia	1	0		0	12	2	0	#NULL!	#NULL!	1	#NULL!	#NULL!	#NULL!	#NULL!	#NULL!	Registered nurse	1	1	0	#NULL!	1	1	1	4	1	#NULL!	#NULL!	#NULL!	#NULL!	#NULL!	#NULL!	#NULL!	#NULL!	#NULL!	#NULL!	#NULL!	#NULL!	#NULL!	#NULL!	#NULL!
539	1987-07-27	2020-08-19	1	1	1	1	33	2	Australia	1	0		0	12	1	0	#NULL!	#NULL!	1	#NULL!	#NULL!	#NULL!	#NULL!	#NULL!	Community development officer	1	1	1	6	1	1	2	2	1	#NULL!	#NULL!	#NULL!	#NULL!	#NULL!	#NULL!	#NULL!	#NULL!	#NULL!	#NULL!	#NULL!	#NULL!	#NULL!	#NULL!	#NULL!
851	1971-11-09	2020-08-19	1	1	1	1	48	2	Australia	1	1	British Australian	0	year 12	3	0	#NULL!	#NULL!	1	#NULL!	#NULL!	#NULL!	#NULL!	1	Speech Pathologist	1	3	0	#NULL!	2	2	#NULL!	#NULL!	#NULL!	6	9	1	5	6	1	#NULL!	#NULL!	#NULL!	#NULL!	#NULL!	#NULL!	#NULL!	#NULL!	#NULL!
66	1983-05-04	2020-08-19	1	1	1	1	37	2	Australia	1	0		0	12	1	0	#NULL!	#NULL!	1	1	#NULL!	#NULL!	#NULL!	#NULL!	midwife	1	2	0	#NULL!	2	2	#NULL!	#NULL!	#NULL!	8	2	3	3	2	3	#NULL!	#NULL!	#NULL!	#NULL!	#NULL!	#NULL!	#NULL!	#NULL!	#NULL!
288	1977-12-13	2020-08-19	1	1	1	1	42	2	Aus	1	0		0	12	1	1	#NULL!	1	#NULL!	#NULL!	1	#NULL!	1	#NULL!	Compliance and audit	0	5	0	#NULL!	2	2	#NULL!	#NULL!	#NULL!	10	7	3	8	9	1	#NULL!	#NULL!	#NULL!	#NULL!	#NULL!	#NULL!	#NULL!	#NULL!	#NULL!
449	1979-09-17	2020-08-19	1	1	1	1	40	1	Canada	8	0		0	Year 12	2	0	#NULL!	1	#NULL!	#NULL!	#NULL!	#NULL!	#NULL!	#NULL!	Manager - Christian ministry	1	2	#NULL!	#NULL!	1	1	4	3	1	#NULL!	#NULL!	#NULL!	#NULL!	#NULL!	#NULL!	#NULL!	#NULL!	#NULL!	#NULL!	#NULL!	#NULL!	#NULL!	#NULL!	#NULL!
694	1975-10-30	2020-08-19	1	1	1	1	44	2	Australia	1	0		0	Year 10	5	0	#NULL!	1	#NULL!	#NULL!	#NULL!	#NULL!	#NULL!	#NULL!	Business Manager	1	4	0	#NULL!	3	2	#NULL!	#NULL!	#NULL!	6	1	3	7	9	1	#NULL!	#NULL!	#NULL!	#NULL!	#NULL!	#NULL!	#NULL!	#NULL!	#NULL!
740	1987-02-07	2020-08-19	1	1	1	1	33	1	United States of Ame	8	1	American	0	year 12	3	0	#NULL!	1	#NULL!	#NULL!	#NULL!	#NULL!	#NULL!	#NULL!	Foster Care Caseworker	1	2	#NULL!	#NULL!	1	1	5	4	3	#NULL!	#NULL!	#NULL!	#NULL!	#NULL!	#NULL!	#NULL!	#NULL!	#NULL!	#NULL!	#NULL!	#NULL!	#NULL!	#NULL!	#NULL!
769	1983-04-23	2020-08-19	1	1	1	1	37	2	Australia	1	0		0	12	4	1	#NULL!	#NULL!	1	#NULL!	1	#NULL!	#NULL!	#NULL!	Business Trainer	1	1	0	#NULL!	2	2	#NULL!	#NULL!	#NULL!	5	4	1	1	6	3	#NULL!	#NULL!	#NULL!	#NULL!	#NULL!	#NULL!	#NULL!	#NULL!	#NULL!
395	1982-01-06	2020-08-19	1	1	1	1	38	2	Australia	1	0		0	12	1	1	#NULL!	#NULL!	1	#NULL!	#NULL!	#NULL!	#NULL!	#NULL!	Physiotherapist	1	1	1	9	2	2	#NULL!	#NULL!	#NULL!	9	11	1	8	3	1	#NULL!	#NULL!	#NULL!	#NULL!	#NULL!	#NULL!	#NULL!	#NULL!	#NULL!
200	1990-06-25	2020-08-19	1	1	1	1	30	2	Australia	1	0		0	12	3	0	#NULL!	1	#NULL!	#NULL!	#NULL!	#NULL!	#NULL!	#NULL!	Solicitor	1	1	0	#NULL!	1	1	1	21	3	#NULL!	#NULL!	#NULL!	#NULL!	#NULL!	#NULL!	#NULL!	#NULL!	#NULL!	#NULL!	#NULL!	#NULL!	#NULL!	#NULL!	#NULL!
201	1982-07-23	2020-08-19	1	1	1	1	38	2	UK	7	0		0	12	1	0	#NULL!	#NULL!	1	#NULL!	#NULL!	#NULL!	#NULL!	#NULL!	Psychologist	1	4	0	#NULL!	2	2	#NULL!	#NULL!	#NULL!	2	5	3	0	6	3	#NULL!	#NULL!	#NULL!	#NULL!	#NULL!	#NULL!	#NULL!	#NULL!	#NULL!
334	1972-04-23	2020-08-19	1	1	1	1	48	2	Australia	1	0		0	Y12	1	0	#NULL!	1	#NULL!	#NULL!	#NULL!	#NULL!	#NULL!	#NULL!	Social work	5	3	0	#NULL!	4	4	#NULL!	#NULL!	#NULL!	15	11	1	13	8	1	11	6	3	8	9	3	#NULL!	#NULL!	#NULL!
636	1985-12-13	2020-08-19	1	1	1	1	34	2	Australia	1	0		0	12	4	1	#NULL!	#NULL!	#NULL!	#NULL!	#NULL!	#NULL!	#NULL!	1	Hotel duty manager	1	4	0	#NULL!	4	2	#NULL!	#NULL!	#NULL!	5	6	3	2	0	3	#NULL!	#NULL!	#NULL!	#NULL!	#NULL!	#NULL!	#NULL!	#NULL!	#NULL!
685	1986-02-16	2020-08-19	1	1	1	1	34	2	Australia	1	0		0	12	3	0	#NULL!	#NULL!	1	#NULL!	#NULL!	#NULL!	#NULL!	#NULL!	Local government	1	1	0	#NULL!	2	2	#NULL!	#NULL!	#NULL!	5	11	3	3	5	1	#NULL!	#NULL!	#NULL!	#NULL!	#NULL!	#NULL!	#NULL!	#NULL!	#NULL!
808	1981-07-09	2020-08-19	1	1	1	1	39	2	Australia	1	0		0	12	4	1	#NULL!	#NULL!	1	#NULL!	#NULL!	#NULL!	#NULL!	#NULL!	BDM	1	4	0	#NULL!	2	2	#NULL!	#NULL!	#NULL!	7	4	1	3	11	1	#NULL!	#NULL!	#NULL!	#NULL!	#NULL!	#NULL!	#NULL!	#NULL!	#NULL!
869	1971-08-16	2020-08-19	1	1	1	1	49	2	Canada	8	0		0	Year 12	3	0	#NULL!	#NULL!	1	#NULL!	#NULL!	#NULL!	#NULL!	#NULL!	Registered Nurse	1	2	0	#NULL!	3	2	#NULL!	#NULL!	#NULL!	17	0	3	13	6	3	#NULL!	#NULL!	#NULL!	#NULL!	#NULL!	#NULL!	#NULL!	#NULL!	#NULL!
421	1983-04-09	2020-08-19	1	1	1	1	37	2	Australia	1	0		0	Year 12	3	0	#NULL!	1	#NULL!	#NULL!	#NULL!	#NULL!	#NULL!	#NULL!	Recoveries Officer	4	5	0	#NULL!	2	2	#NULL!	#NULL!	#NULL!	8	9	1	5	4	1	#NULL!	#NULL!	#NULL!	#NULL!	#NULL!	#NULL!	#NULL!	#NULL!	#NULL!
571	1984-12-01	2020-08-19	1	1	1	1	35	2	Australia	1	0		0	Year 12	2	0	#NULL!	#NULL!	1	#NULL!	#NULL!	#NULL!	#NULL!	#NULL!	Registered nurse	1	1	0	#NULL!	1	1	2	4	3	#NULL!	#NULL!	#NULL!	#NULL!	#NULL!	#NULL!	#NULL!	#NULL!	#NULL!	#NULL!	#NULL!	#NULL!	#NULL!	#NULL!	#NULL!
4	1979-06-08	2020-08-19	1	1	1	1	41	2	United Kingdom	7	0		0	Year 12	3	0	#NULL!	#NULL!	1	#NULL!	#NULL!	#NULL!	#NULL!	#NULL!	Public servant	2	2	0	#NULL!	2	2	#NULL!	#NULL!	#NULL!	9	2	3	5	11	1	#NULL!	#NULL!	#NULL!	#NULL!	#NULL!	#NULL!	#NULL!	#NULL!	#NULL!
542	1981-09-05	2020-08-19	1	1	1	1	38	2	Australia	1	0		0	12	3	1	#NULL!	#NULL!	#NULL!	1	1	#NULL!	#NULL!	1	full time study	1	2	0	#NULL!	2	1	1	0	3	#NULL!	#NULL!	#NULL!	#NULL!	#NULL!	#NULL!	#NULL!	#NULL!	#NULL!	#NULL!	#NULL!	#NULL!	#NULL!	#NULL!	#NULL!
729	1981-09-01	2020-08-19	1	1	1	1	38	1	Australia	1	0		0	12	3	0	#NULL!	1	#NULL!	#NULL!	#NULL!	#NULL!	#NULL!	#NULL!	SEO Director	1	1	#NULL!	#NULL!	1	1	6	0	1	#NULL!	#NULL!	#NULL!	#NULL!	#NULL!	#NULL!	#NULL!	#NULL!	#NULL!	#NULL!	#NULL!	#NULL!	#NULL!	#NULL!	#NULL!
25	1970-12-06	2020-08-19	1	1	1	1	49	1	Australia	1	0		0	12	1	1	#NULL!	#NULL!	1	1	#NULL!	#NULL!	#NULL!	#NULL!	Administration	1	1	#NULL!	#NULL!	2	2	#NULL!	#NULL!	#NULL!	16	5	1	14	9	1	#NULL!	#NULL!	#NULL!	#NULL!	#NULL!	#NULL!	#NULL!	#NULL!	#NULL!
56	1988-05-02	2020-08-19	1	1	1	1	32	1	Australia	1	0		0	11	4	0	#NULL!	1	#NULL!	#NULL!	#NULL!	#NULL!	#NULL!	#NULL!	Health coach	1	1	#NULL!	#NULL!	2	2	#NULL!	#NULL!	#NULL!	1	11	1	0	4	1	#NULL!	#NULL!	#NULL!	#NULL!	#NULL!	#NULL!	#NULL!	#NULL!	#NULL!
149	1984-05-21	2020-08-19	1	1	1	1	36	2	Australia	1	0		0	Year 12	1	0	#NULL!	1	#NULL!	#NULL!	#NULL!	#NULL!	#NULL!	#NULL!	Train guard	1	1	0	#NULL!	4	4	#NULL!	#NULL!	#NULL!	11	8	1	9	11	1	8	6	3	6	1	1	#NULL!	#NULL!	#NULL!
245	1989-10-10	2020-08-19	1	1	1	1	30	2	Hungary	6	0		0	College	3	1	1	#NULL!	#NULL!	1	#NULL!	#NULL!	#NULL!	#NULL!	Mom	1	2	0	#NULL!	1	1	2	3	1	#NULL!	#NULL!	#NULL!	#NULL!	#NULL!	#NULL!	#NULL!	#NULL!	#NULL!	#NULL!	#NULL!	#NULL!	#NULL!	#NULL!	#NULL!
364	1981-02-21	2020-08-19	1	1	1	1	39	2	Australia	1	1	Indian / Anglo	0	Year 12	1	0	#NULL!	#NULL!	1	#NULL!	#NULL!	#NULL!	#NULL!	#NULL!	Solicitor	2	2	0	#NULL!	2	2	#NULL!	#NULL!	#NULL!	6	11	1	4	8	1	#NULL!	#NULL!	#NULL!	#NULL!	#NULL!	#NULL!	#NULL!	#NULL!	#NULL!
450	1987-12-04	2020-08-19	1	1	1	1	32	2	Australia	1	0		0	Year 12	3	0	#NULL!	1	#NULL!	#NULL!	#NULL!	#NULL!	#NULL!	#NULL!	Occupational Therapist	1	1	0	#NULL!	3	3	#NULL!	#NULL!	#NULL!	7	2	3	6	0	1	1	9	3	#NULL!	#NULL!	#NULL!	#NULL!	#NULL!	#NULL!
461	1977-07-30	2020-08-19	1	1	1	1	43	2	England	7	1	Irish	0	Year 12	3	0	#NULL!	#NULL!	1	#NULL!	#NULL!	#NULL!	#NULL!	#NULL!	Journalist	1	1	0	#NULL!	1	1	7	1	3	#NULL!	#NULL!	#NULL!	#NULL!	#NULL!	#NULL!	#NULL!	#NULL!	#NULL!	#NULL!	#NULL!	#NULL!	#NULL!	#NULL!	#NULL!
764	1985-06-26	2020-08-19	1	1	1	1	35	2	Australia	1	0		0	Year 12	3	1	#NULL!	#NULL!	#NULL!	1	1	#NULL!	#NULL!	#NULL!	Kindergarten Teacher	1	2	0	#NULL!	3	3	#NULL!	#NULL!	#NULL!	6	0	1	4	3	1	0	2.5	1	#NULL!	#NULL!	#NULL!	#NULL!	#NULL!	#NULL!
813	1984-07-24	2020-08-19	1	1	1	1	36	2	Australia	1	0		0	Year 12	1	0	#NULL!	#NULL!	1	#NULL!	#NULL!	#NULL!	#NULL!	#NULL!	Registered nurse	1	2	0	#NULL!	2	2	#NULL!	#NULL!	#NULL!	3	11	3	2	1	1	#NULL!	#NULL!	#NULL!	#NULL!	#NULL!	#NULL!	#NULL!	#NULL!	#NULL!
827	#NULL!	2020-08-19	1	1	1	1	#NULL!	2	Australia	1	0		0	10	5	1	1	#NULL!	#NULL!	#NULL!	#NULL!	#NULL!	#NULL!	#NULL!	Hospitality	2	2	0	#NULL!	1	1	4	0	3	#NULL!	#NULL!	#NULL!	#NULL!	#NULL!	#NULL!	#NULL!	#NULL!	#NULL!	#NULL!	#NULL!	#NULL!	#NULL!	#NULL!	#NULL!
20	1988-12-26	2020-08-19	1	1	1	1	31	2	Brazil	9	0		0	Year 12	3	0	#NULL!	1	#NULL!	#NULL!	#NULL!	#NULL!	#NULL!	#NULL!	Child care educator	1	3	0	#NULL!	2	2	#NULL!	#NULL!	#NULL!	2	8	3	0	4	3	#NULL!	#NULL!	#NULL!	#NULL!	#NULL!	#NULL!	#NULL!	#NULL!	#NULL!
48	1972-04-12	2020-08-19	1	1	1	1	48	2	Australia	1	0		0	Year 12	3	1	#NULL!	#NULL!	1	#NULL!	1	#NULL!	#NULL!	#NULL!	Counselling	1	1	0	#NULL!	3	2	#NULL!	#NULL!	#NULL!	15	7	3	17	1	3	#NULL!	#NULL!	#NULL!	#NULL!	#NULL!	#NULL!	#NULL!	#NULL!	#NULL!
100	1977-04-06	2020-08-19	1	1	1	1	43	2	australia	1	1	australian	0	year12 HSC	5	1	#NULL!	#NULL!	1	1	1	#NULL!	#NULL!	#NULL!	homemaker	1	2	0	#NULL!	3	3	#NULL!	#NULL!	#NULL!	13	8	1	11	11	3	10	1	3	#NULL!	#NULL!	#NULL!	#NULL!	#NULL!	#NULL!
156	1979-07-06	2020-08-19	1	1	1	1	41	2	Australia	1	0		0	12	1	0	#NULL!	1	#NULL!	#NULL!	#NULL!	#NULL!	#NULL!	#NULL!	Marketing and customer service	1	1	0	#NULL!	3	3	#NULL!	#NULL!	#NULL!	17	3	1	14	8	3	11	3	1	#NULL!	#NULL!	#NULL!	#NULL!	#NULL!	#NULL!
203	1981-11-22	2020-08-19	1	1	1	1	38	2	Australia	1	0		0	Year 11	1	1	#NULL!	1	#NULL!	#NULL!	1	#NULL!	#NULL!	#NULL!	Lawyer	5	5	0	#NULL!	2	2	#NULL!	#NULL!	#NULL!	11	3	1	9	9	1	#NULL!	#NULL!	#NULL!	#NULL!	#NULL!	#NULL!	#NULL!	#NULL!	#NULL!
413	1994-12-30	2020-08-19	1	1	1	1	25	2	Australia	1	0		0	Year 12	4	1	1	#NULL!	#NULL!	#NULL!	#NULL!	#NULL!	#NULL!	#NULL!	Pastor	1	1	0	#NULL!	1	1	0	3	3	#NULL!	#NULL!	#NULL!	#NULL!	#NULL!	#NULL!	#NULL!	#NULL!	#NULL!	#NULL!	#NULL!	#NULL!	#NULL!	#NULL!	#NULL!
420	1980-07-23	2020-08-19	1	1	1	1	40	2	UK	7	0		0	Year 13	1	0	#NULL!	1	#NULL!	#NULL!	#NULL!	#NULL!	#NULL!	#NULL!	Brewer	0	5	0	#NULL!	1	1	2	5	1	#NULL!	#NULL!	#NULL!	#NULL!	#NULL!	#NULL!	#NULL!	#NULL!	#NULL!	#NULL!	#NULL!	#NULL!	#NULL!	#NULL!	#NULL!
167	1972-05-10	2020-08-19	1	1	1	1	48	2	Australia	1	0		0	Graduate degree	1	0	#NULL!	1	#NULL!	#NULL!	#NULL!	#NULL!	#NULL!	#NULL!	Public servant	5	3	0	#NULL!	4	4	#NULL!	#NULL!	#NULL!	18	9	3	16	3	3	15	2	1	13	11	3	#NULL!	#NULL!	#NULL!
132	1948-09-05	2020-08-19	1	1	1	1	71	1	Australia	1	0		0	year 12	4	0	#NULL!	#NULL!	#NULL!	#NULL!	#NULL!	1	#NULL!	#NULL!	retired	3	2	#NULL!	#NULL!	4	2	#NULL!	#NULL!	#NULL!	17	10	1	16	2	1	#NULL!	#NULL!	#NULL!	#NULL!	#NULL!	#NULL!	#NULL!	#NULL!	#NULL!
142	1971-01-17	2020-08-19	1	1	1	1	49	2	Australia	1	0		0	12	4	0	#NULL!	#NULL!	#NULL!	#NULL!	#NULL!	#NULL!	1	#NULL!	Pensioner	3	2	0	#NULL!	2	1	15	8	1	#NULL!	#NULL!	#NULL!	#NULL!	#NULL!	#NULL!	#NULL!	#NULL!	#NULL!	#NULL!	#NULL!	#NULL!	#NULL!	#NULL!	#NULL!
175	1971-12-20	2020-08-19	1	1	1	1	48	2	Australia	1	0		0	Year 11	3	0	#NULL!	#NULL!	1	#NULL!	#NULL!	#NULL!	#NULL!	#NULL!	Registered Nurse	5	5	0	#NULL!	2	2	#NULL!	#NULL!	#NULL!	13	0	3	10	7	1	#NULL!	#NULL!	#NULL!	#NULL!	#NULL!	#NULL!	#NULL!	#NULL!	#NULL!
236	1983-08-15	2020-08-19	1	1	1	1	37	2	Australia	1	0		0	12	3	0	#NULL!	#NULL!	1	1	#NULL!	#NULL!	#NULL!	#NULL!	Psychologist	1	2	0	#NULL!	1	1	2	11	3	#NULL!	#NULL!	#NULL!	#NULL!	#NULL!	#NULL!	#NULL!	#NULL!	#NULL!	#NULL!	#NULL!	#NULL!	#NULL!	#NULL!	#NULL!
242	1981-05-08	2020-08-19	1	1	1	1	39	2	Australia	1	0		0	12	2	1	#NULL!	1	#NULL!	#NULL!	1	#NULL!	#NULL!	#NULL!	Whs advisor	5	1	0	#NULL!	2	2	#NULL!	#NULL!	#NULL!	9	11	3	12	7	3	#NULL!	#NULL!	#NULL!	#NULL!	#NULL!	#NULL!	#NULL!	#NULL!	#NULL!
324	1975-09-22	2020-08-19	1	1	1	1	44	2	Australia	1	0		0	Year 12	6	0	#NULL!	#NULL!	1	#NULL!	#NULL!	#NULL!	#NULL!	#NULL!	Administration	0	5	0	#NULL!	1	1	6	1	3	#NULL!	#NULL!	#NULL!	#NULL!	#NULL!	#NULL!	#NULL!	#NULL!	#NULL!	#NULL!	#NULL!	#NULL!	#NULL!	#NULL!	#NULL!
326	1964-07-15	2020-08-19	1	1	1	1	56	1	Chile	9	1	Espanic	0	year 12	3	0	#NULL!	1	#NULL!	#NULL!	#NULL!	#NULL!	#NULL!	#NULL!	hospitality	5	5	#NULL!	#NULL!	2	1	16	10	1	#NULL!	#NULL!	#NULL!	#NULL!	#NULL!	#NULL!	#NULL!	#NULL!	#NULL!	#NULL!	#NULL!	#NULL!	#NULL!	#NULL!	#NULL!
551	1992-11-08	2020-08-19	1	1	1	1	27	2	Australia	1	0		0	Year 12	3	0	#NULL!	#NULL!	#NULL!	1	#NULL!	#NULL!	#NULL!	#NULL!	Youth worker	1	1	0	#NULL!	1	1	0	2	1	#NULL!	#NULL!	#NULL!	#NULL!	#NULL!	#NULL!	#NULL!	#NULL!	#NULL!	#NULL!	#NULL!	#NULL!	#NULL!	#NULL!	#NULL!
563	1983-01-01	2020-08-19	1	1	1	1	37	2	Australia	1	0		0	12	1	0	#NULL!	1	#NULL!	#NULL!	#NULL!	#NULL!	#NULL!	#NULL!	Social work	1	3	0	#NULL!	3	3	#NULL!	#NULL!	#NULL!	7	9	3	6	1	1	3	7	3	#NULL!	#NULL!	#NULL!	#NULL!	#NULL!	#NULL!
638	1991-03-02	2020-08-19	1	1	1	1	29	2	Australia	1	0		0	Year 12	2	0	#NULL!	#NULL!	1	#NULL!	#NULL!	#NULL!	#NULL!	#NULL!	Registered Midwife	1	1	0	#NULL!	1	1	3	0	3	#NULL!	#NULL!	#NULL!	#NULL!	#NULL!	#NULL!	#NULL!	#NULL!	#NULL!	#NULL!	#NULL!	#NULL!	#NULL!	#NULL!	#NULL!
653	1990-01-15	2020-08-19	1	1	1	1	30	2	Australia	1	0		0	Year 12	1	0	#NULL!	1	#NULL!	#NULL!	#NULL!	#NULL!	#NULL!	#NULL!	Evaluation and research	1	2	0	#NULL!	1	1	2	11	1	#NULL!	#NULL!	#NULL!	#NULL!	#NULL!	#NULL!	#NULL!	#NULL!	#NULL!	#NULL!	#NULL!	#NULL!	#NULL!	#NULL!	#NULL!
661	1976-06-20	2020-08-19	1	1	1	1	44	2	Australia	1	0		0	Year 12	1	0	#NULL!	1	#NULL!	#NULL!	#NULL!	#NULL!	#NULL!	#NULL!	Commercial Manager	1	3	0	#NULL!	3	3	#NULL!	#NULL!	#NULL!	15	6	3	7	1	3	4	7	3	#NULL!	#NULL!	#NULL!	#NULL!	#NULL!	#NULL!
668	1974-06-20	2020-08-19	1	1	1	1	46	2	Australia	1	0		0	12	4	1	#NULL!	#NULL!	1	#NULL!	#NULL!	#NULL!	#NULL!	#NULL!	Teacher	1	1	0	#NULL!	2	2	#NULL!	#NULL!	#NULL!	7	11	3	3	0	3	#NULL!	#NULL!	#NULL!	#NULL!	#NULL!	#NULL!	#NULL!	#NULL!	#NULL!
684	1982-10-28	2020-08-19	1	1	1	1	37	2	Australia	1	0		0	12	3	0	#NULL!	#NULL!	1	1	#NULL!	#NULL!	#NULL!	#NULL!	Mother	1	1	0	#NULL!	2	2	#NULL!	#NULL!	#NULL!	5	4	1	2	3	3	#NULL!	#NULL!	#NULL!	#NULL!	#NULL!	#NULL!	#NULL!	#NULL!	#NULL!
690	1989-06-02	2020-08-19	1	1	1	1	31	2	Australia	1	0		0	12	1	0	#NULL!	#NULL!	1	#NULL!	#NULL!	#NULL!	#NULL!	#NULL!	RN	1	3	0	#NULL!	2	2	#NULL!	#NULL!	#NULL!	4	5	1	1	5	1	#NULL!	#NULL!	#NULL!	#NULL!	#NULL!	#NULL!	#NULL!	#NULL!	#NULL!
691	1981-07-26	2020-08-19	1	1	1	1	39	2	Australia	1	1	Burmese	0	12	4	0	#NULL!	#NULL!	1	1	#NULL!	#NULL!	#NULL!	#NULL!	Safety	1	1	0	#NULL!	2	2	#NULL!	#NULL!	#NULL!	4	7	1	1	0	3	#NULL!	#NULL!	#NULL!	#NULL!	#NULL!	#NULL!	#NULL!	#NULL!	#NULL!
844	1978-02-21	2020-08-19	1	1	1	1	42	2	Australia	1	0		0	year 11	3	0	#NULL!	#NULL!	#NULL!	#NULL!	#NULL!	#NULL!	#NULL!	1	registered nurse	1	1	0	#NULL!	1	1	5	5	3	#NULL!	#NULL!	#NULL!	#NULL!	#NULL!	#NULL!	#NULL!	#NULL!	#NULL!	#NULL!	#NULL!	#NULL!	#NULL!	#NULL!	#NULL!
47	1981-04-11	2020-08-19	1	1	1	1	39	1	Australia	1	0		0	Year 12	6	1	#NULL!	1	#NULL!	#NULL!	#NULL!	#NULL!	#NULL!	#NULL!	Public servant	1	1	#NULL!	#NULL!	4	4	#NULL!	#NULL!	#NULL!	14	6	3	10	5	1	4	4	3	1	1	1	#NULL!	#NULL!	#NULL!
95	1975-02-27	2020-08-19	1	1	1	1	45	2	Australia	1	0		0	12	1	1	#NULL!	1	#NULL!	#NULL!	#NULL!	#NULL!	#NULL!	#NULL!	Secondary Teacher	1	2	0	#NULL!	2	2	#NULL!	#NULL!	#NULL!	9	2	3	5	10	3	#NULL!	#NULL!	#NULL!	#NULL!	#NULL!	#NULL!	#NULL!	#NULL!	#NULL!
115	1971-12-26	2020-08-19	1	1	1	1	48	2	Australia	1	0		0	Year 10	4	0	#NULL!	1	#NULL!	#NULL!	#NULL!	#NULL!	#NULL!	#NULL!	Funeral industry	1	2	0	#NULL!	4	1	9	8	1	#NULL!	#NULL!	#NULL!	#NULL!	#NULL!	#NULL!	#NULL!	#NULL!	#NULL!	#NULL!	#NULL!	#NULL!	#NULL!	#NULL!	#NULL!
148	1975-01-01	2020-08-19	1	1	1	1	45	2	Australia	1	0		0	12	5	0	#NULL!	1	#NULL!	#NULL!	#NULL!	#NULL!	#NULL!	#NULL!	Manager	2	4	0	#NULL!	1	1	3	0.5	3	#NULL!	#NULL!	#NULL!	#NULL!	#NULL!	#NULL!	#NULL!	#NULL!	#NULL!	#NULL!	#NULL!	#NULL!	#NULL!	#NULL!	#NULL!
153	#NULL!	2020-08-19	1	1	1	1	#NULL!	2	Australia	1	1	Australian	0	Year 12	4	1	#NULL!	#NULL!	1	#NULL!	#NULL!	#NULL!	#NULL!	#NULL!	Early Childhood Educator	1	2	0	#NULL!	2	2	#NULL!	#NULL!	#NULL!	4	9	3	1	1	1	#NULL!	#NULL!	#NULL!	#NULL!	#NULL!	#NULL!	#NULL!	#NULL!	#NULL!
154	1982-08-31	2020-08-19	1	1	1	1	37	2	Australia	1	0		0	12	3	0	#NULL!	#NULL!	1	#NULL!	#NULL!	#NULL!	#NULL!	#NULL!	Marketing	1	1	0	#NULL!	2	2	#NULL!	#NULL!	#NULL!	4	5	3	1	6	1	#NULL!	#NULL!	#NULL!	#NULL!	#NULL!	#NULL!	#NULL!	#NULL!	#NULL!
157	1985-04-11	2020-08-19	1	1	1	1	35	2	Australia	1	0		0	Year 12	6	1	#NULL!	#NULL!	#NULL!	#NULL!	1	#NULL!	#NULL!	1	Retail	1	1	0	#NULL!	3	3	#NULL!	#NULL!	#NULL!	8	3	1	13	10	1	12	9	1	#NULL!	#NULL!	#NULL!	#NULL!	#NULL!	#NULL!
258	1985-12-03	2020-08-19	1	1	1	1	34	2	Australia	1	0		0	yr 12	3	1	#NULL!	#NULL!	1	1	1	#NULL!	#NULL!	#NULL!	Scheduler	1	1	0	#NULL!	2	2	#NULL!	#NULL!	#NULL!	5	6	3	4	4	1	#NULL!	#NULL!	#NULL!	#NULL!	#NULL!	#NULL!	#NULL!	#NULL!	#NULL!
266	1989-02-03	2020-08-19	1	1	1	1	31	2	England	7	1	Jewish	0	Masters	1	0	#NULL!	#NULL!	1	#NULL!	#NULL!	#NULL!	#NULL!	#NULL!	Social worker	1	2	0	#NULL!	2	2	#NULL!	#NULL!	#NULL!	4	8	3	1	10	3	#NULL!	#NULL!	#NULL!	#NULL!	#NULL!	#NULL!	#NULL!	#NULL!	#NULL!
282	1976-06-19	2020-08-19	1	1	1	1	44	2	England	7	0		0	Yr12	1	0	1	#NULL!	#NULL!	#NULL!	#NULL!	#NULL!	#NULL!	#NULL!	Health care manager	1	1	0	#NULL!	3	3	#NULL!	#NULL!	#NULL!	10	0	1	8	0	1	8	0	1	#NULL!	#NULL!	#NULL!	#NULL!	#NULL!	#NULL!
297	1986-07-26	2020-08-19	1	1	1	1	34	2	Australia	1	0		0	Post graduate university	1	0	#NULL!	#NULL!	1	#NULL!	#NULL!	#NULL!	#NULL!	#NULL!	Teacher	1	2	0	#NULL!	3	1	2	11	1	#NULL!	#NULL!	#NULL!	#NULL!	#NULL!	#NULL!	#NULL!	#NULL!	#NULL!	#NULL!	#NULL!	#NULL!	#NULL!	#NULL!	#NULL!
309	1981-06-10	2020-08-19	1	1	1	1	39	2	Australia	1	0		0	Year 12	3	0	#NULL!	1	#NULL!	#NULL!	#NULL!	#NULL!	#NULL!	#NULL!	Occupational Therapist	1	3	0	#NULL!	3	3	#NULL!	#NULL!	#NULL!	8	11	1	6	8	1	3	9	1	#NULL!	#NULL!	#NULL!	#NULL!	#NULL!	#NULL!
318	1980-09-27	2020-08-19	1	1	1	1	39	2	Chile	9	1	latina	0	Year 12	3	0	#NULL!	1	#NULL!	#NULL!	#NULL!	#NULL!	#NULL!	#NULL!	special needs teacher	5	5	0	#NULL!	1	1	9	7	1	#NULL!	#NULL!	#NULL!	#NULL!	#NULL!	#NULL!	#NULL!	#NULL!	#NULL!	#NULL!	#NULL!	#NULL!	#NULL!	#NULL!	#NULL!
347	1983-03-01	2020-08-19	1	1	1	1	37	2	Australia	1	0		0	10	5	1	#NULL!	#NULL!	1	#NULL!	#NULL!	#NULL!	#NULL!	#NULL!	Admin officer	1	2	0	#NULL!	4	4	#NULL!	#NULL!	#NULL!	10	11	3	8	4	1	9	2	1	0	11	3	#NULL!	#NULL!	#NULL!
359	1983-10-05	2020-08-19	1	1	1	1	36	2	Australia	1	0		0	Year 12	3	0	#NULL!	#NULL!	1	#NULL!	#NULL!	#NULL!	#NULL!	#NULL!	Occupational therapist	1	2	0	#NULL!	2	2	#NULL!	#NULL!	#NULL!	6	7	1	4	6	1	#NULL!	#NULL!	#NULL!	#NULL!	#NULL!	#NULL!	#NULL!	#NULL!	#NULL!
467	1990-08-29	2020-08-19	1	1	1	1	29	2	Australia	1	0		0	year 12	2	0	#NULL!	1	#NULL!	#NULL!	#NULL!	#NULL!	#NULL!	#NULL!	Teacher	2	2	0	#NULL!	1	1	6	11	3	#NULL!	#NULL!	#NULL!	#NULL!	#NULL!	#NULL!	#NULL!	#NULL!	#NULL!	#NULL!	#NULL!	#NULL!	#NULL!	#NULL!	#NULL!
482	1980-09-20	2020-08-19	1	1	1	1	39	2	Australia	1	0		0	Year 12	3	1	#NULL!	#NULL!	1	#NULL!	#NULL!	#NULL!	#NULL!	#NULL!	Teacher	1	1	0	#NULL!	2	2	#NULL!	#NULL!	#NULL!	6	9	1	3	11	3	#NULL!	#NULL!	#NULL!	#NULL!	#NULL!	#NULL!	#NULL!	#NULL!	#NULL!
494	1980-06-16	2020-08-19	1	1	1	1	40	2	Australia	1	0		0	12	3	0	#NULL!	#NULL!	1	#NULL!	#NULL!	#NULL!	#NULL!	#NULL!	Project Officer	1	4	0	#NULL!	2	2	#NULL!	#NULL!	#NULL!	4	9	1	4	9	3	#NULL!	#NULL!	#NULL!	#NULL!	#NULL!	#NULL!	#NULL!	#NULL!	#NULL!
525	1981-02-12	2020-08-19	1	1	1	1	39	1	Australia	1	0		0	12	1	0	#NULL!	1	#NULL!	#NULL!	#NULL!	#NULL!	#NULL!	#NULL!	Solicitor	3	2	#NULL!	#NULL!	5	5	#NULL!	#NULL!	#NULL!	14	4	1	12	5	1	11	2	1	8	1	1	0	1	1
529	1982-02-06	2020-08-19	1	1	1	1	38	2	Australia	1	0		0	12	1	1	#NULL!	1	#NULL!	#NULL!	1	#NULL!	#NULL!	#NULL!	Teacher	1	3	0	#NULL!	2	2	#NULL!	#NULL!	#NULL!	2	0	3	0	1	3	#NULL!	#NULL!	#NULL!	#NULL!	#NULL!	#NULL!	#NULL!	#NULL!	#NULL!
546	1972-08-27	2020-08-19	1	1	1	1	47	2	Australia	1	0		0	Post graduate	2	0	#NULL!	#NULL!	1	#NULL!	#NULL!	#NULL!	#NULL!	#NULL!	Weight loss consultant	5	3	0	#NULL!	2	2	#NULL!	#NULL!	#NULL!	16	6	1	17	10	1	#NULL!	#NULL!	#NULL!	#NULL!	#NULL!	#NULL!	#NULL!	#NULL!	#NULL!
608	1985-08-08	2020-08-19	1	1	1	1	35	2	Australia	1	0		0	Year 12	3	1	#NULL!	#NULL!	#NULL!	1	1	#NULL!	1	#NULL!	Registered Nurse	1	1	0	#NULL!	1	1	9	3	3	#NULL!	#NULL!	#NULL!	#NULL!	#NULL!	#NULL!	#NULL!	#NULL!	#NULL!	#NULL!	#NULL!	#NULL!	#NULL!	#NULL!	#NULL!
615	1980-06-14	2020-08-19	1	1	1	1	40	2	Australia	1	0		0	12	3	0	#NULL!	#NULL!	1	#NULL!	#NULL!	#NULL!	#NULL!	#NULL!	Social worker	1	2	0	#NULL!	1	1	2	4	1	#NULL!	#NULL!	#NULL!	#NULL!	#NULL!	#NULL!	#NULL!	#NULL!	#NULL!	#NULL!	#NULL!	#NULL!	#NULL!	#NULL!	#NULL!
628	1978-02-02	2020-08-19	1	1	1	1	42	2	New Zealand	2	0		0	Year 12	2	0	#NULL!	1	#NULL!	#NULL!	#NULL!	#NULL!	#NULL!	#NULL!	Project manager	1	1	0	#NULL!	2	2	#NULL!	#NULL!	#NULL!	11	6	3	7	7	1	#NULL!	#NULL!	#NULL!	#NULL!	#NULL!	#NULL!	#NULL!	#NULL!	#NULL!
658	1975-07-31	2020-08-19	1	1	1	1	45	2	Australia	1	0		0	12	3	1	#NULL!	#NULL!	#NULL!	1	1	#NULL!	#NULL!	#NULL!	stay at home parent	1	1	0	#NULL!	2	2	#NULL!	#NULL!	#NULL!	7	7	1	6	2	1	#NULL!	#NULL!	#NULL!	#NULL!	#NULL!	#NULL!	#NULL!	#NULL!	#NULL!
663	1975-04-05	2020-08-19	1	1	1	1	45	2	Germany	6	0		0	Year 12	1	0	#NULL!	1	#NULL!	#NULL!	#NULL!	#NULL!	#NULL!	#NULL!	Marketing Manager	1	3	0	#NULL!	2	2	#NULL!	#NULL!	#NULL!	9	0	3	4	6	1	#NULL!	#NULL!	#NULL!	#NULL!	#NULL!	#NULL!	#NULL!	#NULL!	#NULL!
671	1972-01-09	2020-08-19	1	1	1	1	48	2	Australia	1	0		0	Year 12	3	0	#NULL!	1	#NULL!	#NULL!	#NULL!	#NULL!	#NULL!	#NULL!	Clinician	5	5	0	#NULL!	3	3	#NULL!	#NULL!	#NULL!	15	7	3	14	2	1	12	3	1	#NULL!	#NULL!	#NULL!	#NULL!	#NULL!	#NULL!
706	1986-10-17	2020-08-19	1	1	1	1	33	2	Australia	1	0		0	12	3	0	#NULL!	#NULL!	#NULL!	1	#NULL!	#NULL!	#NULL!	#NULL!	Speech pathologist	1	2	0	#NULL!	2	2	#NULL!	#NULL!	#NULL!	3	3	3	0	5	3	#NULL!	#NULL!	#NULL!	#NULL!	#NULL!	#NULL!	#NULL!	#NULL!	#NULL!
725	1990-09-12	2020-08-19	1	1	1	1	29	2	Australia	1	0		0	Year 12	3	0	#NULL!	#NULL!	1	#NULL!	#NULL!	#NULL!	#NULL!	#NULL!	Town Planner	2	3	0	#NULL!	2	2	#NULL!	#NULL!	#NULL!	2	5	1	0	5	1	#NULL!	#NULL!	#NULL!	#NULL!	#NULL!	#NULL!	#NULL!	#NULL!	#NULL!
746	1984-08-07	2020-08-19	1	1	1	1	36	1	Australia	1	0		0	Year 12	5	0	#NULL!	1	#NULL!	#NULL!	#NULL!	#NULL!	#NULL!	#NULL!	Web Developer	1	2	#NULL!	#NULL!	1	1	2	2	3	#NULL!	#NULL!	#NULL!	#NULL!	#NULL!	#NULL!	#NULL!	#NULL!	#NULL!	#NULL!	#NULL!	#NULL!	#NULL!	#NULL!	#NULL!
793	1980-09-11	2020-08-19	1	1	1	1	39	2	UK	7	0		0	Year 12	2	1	#NULL!	1	#NULL!	#NULL!	#NULL!	#NULL!	#NULL!	#NULL!	Supply Planner	1	4	0	#NULL!	1	1	1	4	1	#NULL!	#NULL!	#NULL!	#NULL!	#NULL!	#NULL!	#NULL!	#NULL!	#NULL!	#NULL!	#NULL!	#NULL!	#NULL!	#NULL!	#NULL!
804	1990-05-29	2020-08-19	1	1	1	1	30	2	Australia	1	1	Irish	0	Bachelors degree	3	0	#NULL!	#NULL!	1	#NULL!	#NULL!	#NULL!	#NULL!	#NULL!	Teacher	1	1	0	#NULL!	1	1	1	2	1	#NULL!	#NULL!	#NULL!	#NULL!	#NULL!	#NULL!	#NULL!	#NULL!	#NULL!	#NULL!	#NULL!	#NULL!	#NULL!	#NULL!	#NULL!
833	1978-09-29	2020-08-19	1	1	1	1	41	2	Usa	8	0		0	PhD	1	0	#NULL!	#NULL!	1	#NULL!	#NULL!	#NULL!	#NULL!	#NULL!	P	1	3	0	#NULL!	2	2	#NULL!	#NULL!	#NULL!	7	9	3	5	3	3	#NULL!	#NULL!	#NULL!	#NULL!	#NULL!	#NULL!	#NULL!	#NULL!	#NULL!
836	1981-06-28	2020-08-19	1	1	1	1	39	2	Australia	1	0		0	Year 12	1	0	#NULL!	#NULL!	#NULL!	1	#NULL!	#NULL!	#NULL!	#NULL!	Teacher Librarian	1	2	0	#NULL!	3	3	#NULL!	#NULL!	#NULL!	8	3	3	6	2	3	2	3	1	#NULL!	#NULL!	#NULL!	#NULL!	#NULL!	#NULL!
840	1977-11-14	2020-08-19	1	1	1	1	42	2	Australia	1	0		0	Year 11	5	1	#NULL!	#NULL!	#NULL!	1	#NULL!	#NULL!	#NULL!	#NULL!	Hospitality	1	2	0	#NULL!	2	2	#NULL!	#NULL!	#NULL!	9	10	1	7	10	1	#NULL!	#NULL!	#NULL!	#NULL!	#NULL!	#NULL!	#NULL!	#NULL!	#NULL!
859	1981-11-21	2020-08-19	1	1	1	1	38	2	Australia	1	0		0	12	1	0	#NULL!	#NULL!	1	#NULL!	#NULL!	#NULL!	#NULL!	#NULL!	Construction Safety	1	2	0	#NULL!	2	2	#NULL!	#NULL!	#NULL!	6	11	1	4	5	3	#NULL!	#NULL!	#NULL!	#NULL!	#NULL!	#NULL!	#NULL!	#NULL!	#NULL!
520	1993-06-11	2020-08-19	1	1	1	1	27	2	Australia	1	1	Irish	0	12	6	1	#NULL!	#NULL!	#NULL!	#NULL!	#NULL!	#NULL!	#NULL!	1	Call Centre Operator	1	1	0	#NULL!	1	1	1	3	3	#NULL!	#NULL!	#NULL!	#NULL!	#NULL!	#NULL!	#NULL!	#NULL!	#NULL!	#NULL!	#NULL!	#NULL!	#NULL!	#NULL!	#NULL!
848	1976-07-11	2020-08-19	1	1	1	1	44	2	Australia	1	0		0	12	1	0	#NULL!	1	#NULL!	#NULL!	#NULL!	#NULL!	#NULL!	#NULL!	Academic	1	3	0	#NULL!	2	2	#NULL!	#NULL!	#NULL!	7	9	3	5	4	3	#NULL!	#NULL!	#NULL!	#NULL!	#NULL!	#NULL!	#NULL!	#NULL!	#NULL!
10	1974-09-05	2020-08-19	1	1	1	1	45	1	Australia	1	0		0	12	1	0	#NULL!	1	#NULL!	#NULL!	#NULL!	#NULL!	#NULL!	#NULL!	Church minister	1	2	#NULL!	#NULL!	5	4	#NULL!	#NULL!	#NULL!	17	5	3	13	9	3	11	3	3	6	8	1	#NULL!	#NULL!	#NULL!
36	1981-01-20	2020-08-19	1	1	1	1	39	2	Ireland	7	1	Irish	0	PhD	1	0	#NULL!	1	#NULL!	#NULL!	#NULL!	#NULL!	#NULL!	#NULL!	Academic (teaching / research)	1	1	0	#NULL!	2	2	#NULL!	#NULL!	#NULL!	5	1	3	2	7	1	#NULL!	#NULL!	#NULL!	#NULL!	#NULL!	#NULL!	#NULL!	#NULL!	#NULL!
63	1985-04-11	2020-08-19	1	1	1	1	35	2	Australia	1	0		0	10	5	1	#NULL!	1	#NULL!	#NULL!	#NULL!	#NULL!	#NULL!	#NULL!	Woolies and carpeting cleaning	1	1	0	#NULL!	3	3	#NULL!	#NULL!	#NULL!	14	5	3	10	9	1	8	10	1	#NULL!	#NULL!	#NULL!	#NULL!	#NULL!	#NULL!
73	1975-02-04	2020-08-19	1	1	1	1	45	2	Australia	1	0		0	12	1	0	#NULL!	1	#NULL!	#NULL!	#NULL!	#NULL!	#NULL!	#NULL!	Psychologist	1	3	0	#NULL!	3	3	#NULL!	#NULL!	#NULL!	14	9	1	11	2	3	8	10	3	#NULL!	#NULL!	#NULL!	#NULL!	#NULL!	#NULL!
89	1978-07-11	2020-08-19	1	1	1	1	42	1	Australia	1	0		0	Year 12	3	1	#NULL!	#NULL!	#NULL!	#NULL!	#NULL!	#NULL!	#NULL!	1	Research Assistant	0	5	#NULL!	#NULL!	2	2	#NULL!	#NULL!	#NULL!	16	6	1	13	0	3	#NULL!	#NULL!	#NULL!	#NULL!	#NULL!	#NULL!	#NULL!	#NULL!	#NULL!
114	1962-12-28	2020-08-19	1	1	1	1	57	2	Australia	1	0		0	Year 12	3	0	#NULL!	#NULL!	1	#NULL!	#NULL!	#NULL!	#NULL!	#NULL!	Midwife	1	2	0	#NULL!	3	1	16	7	3	#NULL!	#NULL!	#NULL!	#NULL!	#NULL!	#NULL!	#NULL!	#NULL!	#NULL!	#NULL!	#NULL!	#NULL!	#NULL!	#NULL!	#NULL!
116	1991-02-27	2020-08-19	1	1	1	1	29	2	Australia	1	0		0	Year 12	5	1	#NULL!	#NULL!	#NULL!	1	#NULL!	#NULL!	#NULL!	#NULL!	Cabin crew	1	1	0	#NULL!	1	1	0	7	1	#NULL!	#NULL!	#NULL!	#NULL!	#NULL!	#NULL!	#NULL!	#NULL!	#NULL!	#NULL!	#NULL!	#NULL!	#NULL!	#NULL!	#NULL!
117	1967-09-19	2020-08-19	1	1	1	1	52	2	Australia	1	0		0	Year 12	1	0	#NULL!	1	#NULL!	#NULL!	#NULL!	#NULL!	#NULL!	#NULL!	Family Therapist	3	3	0	#NULL!	6	2	#NULL!	#NULL!	#NULL!	15	10	1	12	0	1	#NULL!	#NULL!	#NULL!	#NULL!	#NULL!	#NULL!	#NULL!	#NULL!	#NULL!
275	1977-08-29	2020-08-19	1	1	1	1	42	2	Australia	1	0		0	Year 12	5	1	1	#NULL!	#NULL!	#NULL!	#NULL!	#NULL!	#NULL!	#NULL!	HR	1	2	0	#NULL!	3	3	#NULL!	#NULL!	#NULL!	12	0	3	9	7	3	4	7	3	#NULL!	#NULL!	#NULL!	#NULL!	#NULL!	#NULL!
332	1976-07-29	2020-08-19	1	1	1	1	44	2	Australia	1	0		0	Y12	3	0	#NULL!	#NULL!	1	#NULL!	#NULL!	#NULL!	#NULL!	#NULL!	Designer	1	2	0	#NULL!	2	2	#NULL!	#NULL!	#NULL!	8	2	1	4	2	3	#NULL!	#NULL!	#NULL!	#NULL!	#NULL!	#NULL!	#NULL!	#NULL!	#NULL!
336	1983-01-12	2020-08-19	1	1	1	1	37	2	Australia	1	0		0	Year 12	3	0	#NULL!	1	#NULL!	#NULL!	#NULL!	#NULL!	#NULL!	#NULL!	Administrator	2	2	0	#NULL!	2	2	#NULL!	#NULL!	#NULL!	4	3	1	1	1	1	#NULL!	#NULL!	#NULL!	#NULL!	#NULL!	#NULL!	#NULL!	#NULL!	#NULL!
348	1972-02-23	2020-08-19	1	1	1	1	48	2	uk	7	0		0	postgrad	2	1	#NULL!	1	#NULL!	#NULL!	#NULL!	#NULL!	#NULL!	#NULL!	academic	1	2	0	#NULL!	2	1	15	5	1	#NULL!	#NULL!	#NULL!	#NULL!	#NULL!	#NULL!	#NULL!	#NULL!	#NULL!	#NULL!	#NULL!	#NULL!	#NULL!	#NULL!	#NULL!
362	1973-12-15	2020-08-19	1	1	1	1	46	2	Australia	1	0		0	Year 12	3	0	#NULL!	#NULL!	1	#NULL!	#NULL!	#NULL!	#NULL!	#NULL!	Childcare assistant	1	1	0	#NULL!	2	2	#NULL!	#NULL!	#NULL!	17	9	3	15	5	1	#NULL!	#NULL!	#NULL!	#NULL!	#NULL!	#NULL!	#NULL!	#NULL!	#NULL!
371	1977-07-05	2020-08-19	1	1	1	1	43	2	australia	1	0		0	year 12	1	0	#NULL!	#NULL!	#NULL!	#NULL!	#NULL!	#NULL!	#NULL!	1	sole trader copywriter and PR consultant	1	2	0	#NULL!	2	2	#NULL!	#NULL!	#NULL!	6	4	1	4	9	1	#NULL!	#NULL!	#NULL!	#NULL!	#NULL!	#NULL!	#NULL!	#NULL!	#NULL!
414	1971-02-24	2020-08-19	1	1	1	1	49	2	Australia	1	0		0	year 12	1	0	#NULL!	#NULL!	1	#NULL!	#NULL!	#NULL!	#NULL!	#NULL!	Art teacher	0	5	0	#NULL!	1	1	6	7	3	#NULL!	#NULL!	#NULL!	#NULL!	#NULL!	#NULL!	#NULL!	#NULL!	#NULL!	#NULL!	#NULL!	#NULL!	#NULL!	#NULL!	#NULL!
428	1976-10-02	2020-08-19	1	1	1	1	43	2	Australia	1	0		0	Year 12	1	0	#NULL!	#NULL!	#NULL!	1	#NULL!	#NULL!	#NULL!	1	Engineer	1	2	0	#NULL!	2	2	#NULL!	#NULL!	#NULL!	6	8	3	4	5	3	#NULL!	#NULL!	#NULL!	#NULL!	#NULL!	#NULL!	#NULL!	#NULL!	#NULL!
443	1983-03-19	2020-08-19	1	1	1	1	37	2	Australia	1	0		0	10	4	0	#NULL!	#NULL!	1	#NULL!	#NULL!	#NULL!	#NULL!	#NULL!	Graphic Designer	1	2	0	#NULL!	4	4	#NULL!	#NULL!	#NULL!	15	1	3	13	11	1	12	9	1	12	8	3	#NULL!	#NULL!	#NULL!
447	1991-02-07	2020-08-19	1	1	1	1	29	2	Australia	1	0		0	Year 12	4	0	#NULL!	#NULL!	1	#NULL!	#NULL!	#NULL!	#NULL!	#NULL!	Early Childhood Educator	4	5	0	#NULL!	1	1	3	1	1	#NULL!	#NULL!	#NULL!	#NULL!	#NULL!	#NULL!	#NULL!	#NULL!	#NULL!	#NULL!	#NULL!	#NULL!	#NULL!	#NULL!	#NULL!
481	1980-07-24	2020-08-19	1	1	1	1	40	2	Australia	1	0		0	yr12	1	1	#NULL!	1	#NULL!	#NULL!	#NULL!	#NULL!	#NULL!	#NULL!	manager	1	3	0	#NULL!	2	2	#NULL!	#NULL!	#NULL!	10	9	1	5	8	3	#NULL!	#NULL!	#NULL!	#NULL!	#NULL!	#NULL!	#NULL!	#NULL!	#NULL!
556	1974-07-28	2020-08-19	1	1	1	1	46	2	Australia	1	0		0	Year 12	2	0	#NULL!	1	#NULL!	#NULL!	#NULL!	#NULL!	#NULL!	#NULL!	Valuer	1	2	0	#NULL!	2	2	#NULL!	#NULL!	#NULL!	15	10	1	13	9	3	#NULL!	#NULL!	#NULL!	#NULL!	#NULL!	#NULL!	#NULL!	#NULL!	#NULL!
569	1982-11-23	2020-08-19	1	1	1	1	37	2	Australia	1	0		0	Year 12	3	0	#NULL!	#NULL!	1	#NULL!	#NULL!	#NULL!	#NULL!	#NULL!	Case manager	4	3	0	#NULL!	1	1	7	10	1	#NULL!	#NULL!	#NULL!	#NULL!	#NULL!	#NULL!	#NULL!	#NULL!	#NULL!	#NULL!	#NULL!	#NULL!	#NULL!	#NULL!	#NULL!
603	1981-05-10	2020-08-19	1	1	1	1	39	2	New Zealand	2	0		0	12	3	0	#NULL!	1	#NULL!	#NULL!	#NULL!	#NULL!	#NULL!	#NULL!	Administration Manager	1	1	0	#NULL!	3	2	#NULL!	#NULL!	#NULL!	7	11	3	6	6	3	#NULL!	#NULL!	#NULL!	#NULL!	#NULL!	#NULL!	#NULL!	#NULL!	#NULL!
618	1980-11-06	2020-08-19	1	1	1	1	39	2	Australia	1	0		0	Year 12	1	0	#NULL!	1	#NULL!	#NULL!	#NULL!	#NULL!	#NULL!	#NULL!	Manager	2	2	0	#NULL!	3	3	#NULL!	#NULL!	#NULL!	10	1	3	8	5	3	5	8	3	#NULL!	#NULL!	#NULL!	#NULL!	#NULL!	#NULL!
625	1979-09-23	2020-08-19	1	1	1	1	40	2	Australia	1	0		0	12	6	1	#NULL!	#NULL!	#NULL!	1	#NULL!	#NULL!	#NULL!	#NULL!	Marketing	1	3	0	#NULL!	3	3	#NULL!	#NULL!	#NULL!	8	6	3	8	6	3	4	10	3	#NULL!	#NULL!	#NULL!	#NULL!	#NULL!	#NULL!
626	1977-03-17	2020-08-19	1	1	1	1	43	2	Australia	1	0		0	Year 12	1	0	#NULL!	1	#NULL!	#NULL!	#NULL!	#NULL!	#NULL!	#NULL!	Leadership consultant	1	3	0	#NULL!	2	2	#NULL!	#NULL!	#NULL!	9	3	3	11	5	1	#NULL!	#NULL!	#NULL!	#NULL!	#NULL!	#NULL!	#NULL!	#NULL!	#NULL!
631	1990-11-03	2020-08-19	1	1	1	1	29	2	Australia	1	1	Indian	0	12	1	1	#NULL!	#NULL!	1	#NULL!	1	#NULL!	#NULL!	#NULL!	Pharmacist + marriage celebrant	1	1	0	#NULL!	2	2	#NULL!	#NULL!	#NULL!	1	11	3	0	4	1	#NULL!	#NULL!	#NULL!	#NULL!	#NULL!	#NULL!	#NULL!	#NULL!	#NULL!
664	1984-01-13	2020-08-19	1	1	1	1	36	2	Germany	6	0		0	Year 12	1	1	#NULL!	#NULL!	#NULL!	#NULL!	1	#NULL!	#NULL!	#NULL!	Research Assistant	1	3	0	#NULL!	2	2	#NULL!	#NULL!	#NULL!	3	4	3	3	4	1	#NULL!	#NULL!	#NULL!	#NULL!	#NULL!	#NULL!	#NULL!	#NULL!	#NULL!
666	1987-10-13	2020-08-19	1	1	1	1	32	2	Australia	1	0		0	10	4	0	#NULL!	1	#NULL!	#NULL!	#NULL!	#NULL!	#NULL!	#NULL!	Financial adviser	1	3	0	#NULL!	2	2	#NULL!	#NULL!	#NULL!	9	4	1	2	11	1	#NULL!	#NULL!	#NULL!	#NULL!	#NULL!	#NULL!	#NULL!	#NULL!	#NULL!
669	1978-02-04	2020-08-19	1	1	1	1	42	2	Australia	1	0		0	12	3	0	#NULL!	#NULL!	1	#NULL!	#NULL!	#NULL!	#NULL!	#NULL!	engineering	2	4	0	#NULL!	2	2	#NULL!	#NULL!	#NULL!	8	2	1	6	2	1	#NULL!	#NULL!	#NULL!	#NULL!	#NULL!	#NULL!	#NULL!	#NULL!	#NULL!
673	1994-03-21	2020-08-19	1	1	1	1	26	2	Australia	1	0		0	Year 11	5	1	#NULL!	#NULL!	#NULL!	1	#NULL!	#NULL!	#NULL!	#NULL!	Florist	1	2	0	#NULL!	2	2	#NULL!	#NULL!	#NULL!	6	1	1	1	3	3	#NULL!	#NULL!	#NULL!	#NULL!	#NULL!	#NULL!	#NULL!	#NULL!	#NULL!
710	1984-03-15	2020-08-19	1	1	1	1	36	2	Australia 🇦🇺	1	0		0	Year 12	1	0	#NULL!	#NULL!	1	#NULL!	1	#NULL!	#NULL!	#NULL!	Marketing Consultant	1	2	0	#NULL!	2	2	#NULL!	#NULL!	#NULL!	3	8	3	2	7	1	#NULL!	#NULL!	#NULL!	#NULL!	#NULL!	#NULL!	#NULL!	#NULL!	#NULL!
773	1979-11-26	2020-08-19	1	1	1	1	40	2	Australia	1	0		0	Year 12	1	1	#NULL!	1	#NULL!	#NULL!	#NULL!	#NULL!	#NULL!	#NULL!	Assistant principal secondary school	3	1	0	#NULL!	3	3	#NULL!	#NULL!	#NULL!	11	6	1	8	9	3	2	1	1	#NULL!	#NULL!	#NULL!	#NULL!	#NULL!	#NULL!
792	1975-10-24	2020-08-19	1	1	1	1	44	2	Australia	1	0		0	Year 12	6	0	#NULL!	1	#NULL!	#NULL!	#NULL!	#NULL!	#NULL!	#NULL!	Business owner	1	2	0	#NULL!	5	4	#NULL!	#NULL!	#NULL!	13	1	3	14	1	3	16	1	3	17	1	3	#NULL!	#NULL!	#NULL!
795	1966-12-01	2020-08-19	1	1	1	1	53	2	Australia	1	0		0	Year 10	5	0	#NULL!	1	#NULL!	#NULL!	#NULL!	#NULL!	#NULL!	#NULL!	Customer Service	4	4	0	#NULL!	4	2	#NULL!	#NULL!	#NULL!	16	1	3	16	1	1	#NULL!	#NULL!	#NULL!	#NULL!	#NULL!	#NULL!	#NULL!	#NULL!	#NULL!
797	1981-09-06	2020-08-19	1	1	1	1	38	2	Australia	1	0		0	12	1	0	#NULL!	1	#NULL!	#NULL!	#NULL!	#NULL!	#NULL!	#NULL!	manager	2	1	0	#NULL!	4	4	#NULL!	#NULL!	#NULL!	1	0	1	17	8	3	7	11	1	7	11	1	#NULL!	#NULL!	#NULL!
824	1985-01-14	2020-08-19	1	1	1	1	35	2	Australia	1	0		0	12	3	0	#NULL!	#NULL!	1	#NULL!	#NULL!	#NULL!	#NULL!	#NULL!	Health worker	1	1	0	#NULL!	2	2	#NULL!	#NULL!	#NULL!	8	1	1	4	5	1	#NULL!	#NULL!	#NULL!	#NULL!	#NULL!	#NULL!	#NULL!	#NULL!	#NULL!
826	1983-01-23	2020-08-19	1	1	1	1	37	2	Australia	1	0		0	12	1	0	#NULL!	#NULL!	1	1	#NULL!	#NULL!	#NULL!	#NULL!	Senior Marketing manager	1	2	0	#NULL!	2	2	#NULL!	#NULL!	#NULL!	5	10	3	2	1	1	#NULL!	#NULL!	#NULL!	#NULL!	#NULL!	#NULL!	#NULL!	#NULL!	#NULL!
78	1998-01-15	2020-08-19	1	1	1	1	22	2	Australia	1	0		1	11	7	1	#NULL!	#NULL!	#NULL!	#NULL!	#NULL!	#NULL!	#NULL!	1	Retail	2	1	1	7	3	3	#NULL!	#NULL!	#NULL!	5	10	1	4	0	1	2	8	1	#NULL!	#NULL!	#NULL!	#NULL!	#NULL!	#NULL!
855	1982-01-27	2020-08-19	1	1	1	1	38	2	Australia	1	0		0	Year 12	3	0	#NULL!	1	#NULL!	#NULL!	#NULL!	#NULL!	#NULL!	#NULL!	Primary Teacher	1	2	0	#NULL!	1	1	1	2	3	#NULL!	#NULL!	#NULL!	#NULL!	#NULL!	#NULL!	#NULL!	#NULL!	#NULL!	#NULL!	#NULL!	#NULL!	#NULL!	#NULL!	#NULL!
19	1976-08-18	2020-08-19	1	1	1	1	44	2	Australia	1	0		0	Yr 12	5	1	#NULL!	1	#NULL!	#NULL!	#NULL!	#NULL!	#NULL!	#NULL!	Member service officer	1	1	0	#NULL!	3	3	#NULL!	#NULL!	#NULL!	16	9	3	14	11	1	9	3	1	#NULL!	#NULL!	#NULL!	#NULL!	#NULL!	#NULL!
180	1976-08-18	2020-08-19	1	1	1	1	44	2	Australia	1	0		0	year 12	5	0	#NULL!	1	#NULL!	#NULL!	#NULL!	#NULL!	#NULL!	#NULL!	member service officer	1	1	0	#NULL!	3	3	#NULL!	#NULL!	#NULL!	16	9	3	14	11	1	9	3	1	#NULL!	#NULL!	#NULL!	#NULL!	#NULL!	#NULL!
396	1979-10-19	2020-08-19	1	1	1	1	40	2	Fiji	3	0		0	Year 12	1	0	#NULL!	1	#NULL!	#NULL!	#NULL!	#NULL!	#NULL!	#NULL!	Policy Officer	1	2	0	#NULL!	1	1	6	7	1	#NULL!	#NULL!	#NULL!	#NULL!	#NULL!	#NULL!	#NULL!	#NULL!	#NULL!	#NULL!	#NULL!	#NULL!	#NULL!	#NULL!	#NULL!
445	1976-09-30	2020-08-19	1	1	1	1	43	2	Fiji	3	1	Fijian	0	Year 12	4	1	1	#NULL!	#NULL!	#NULL!	#NULL!	#NULL!	#NULL!	#NULL!	Childcare	1	1	0	#NULL!	1	1	4	3	1	#NULL!	#NULL!	#NULL!	#NULL!	#NULL!	#NULL!	#NULL!	#NULL!	#NULL!	#NULL!	#NULL!	#NULL!	#NULL!	#NULL!	#NULL!
532	1996-09-15	2020-08-19	1	1	1	1	23	2	Australia	1	0		0	Year 12	4	0	#NULL!	#NULL!	#NULL!	#NULL!	#NULL!	#NULL!	#NULL!	1	Nurse	1	1	1	7	1	1	1	7	1	#NULL!	#NULL!	#NULL!	#NULL!	#NULL!	#NULL!	#NULL!	#NULL!	#NULL!	#NULL!	#NULL!	#NULL!	#NULL!	#NULL!	#NULL!
726	1987-05-28	2020-08-19	1	1	1	1	33	2	South Africa	12	0		0	Year 12	3	1	#NULL!	#NULL!	#NULL!	#NULL!	#NULL!	#NULL!	#NULL!	1	Student	1	2	0	#NULL!	1	1	1	5	1	#NULL!	#NULL!	#NULL!	#NULL!	#NULL!	#NULL!	#NULL!	#NULL!	#NULL!	#NULL!	#NULL!	#NULL!	#NULL!	#NULL!	#NULL!
817	1991-10-13	2020-08-19	1	1	1	1	28	2	Australia	1	0		0	12	5	0	#NULL!	#NULL!	#NULL!	#NULL!	#NULL!	#NULL!	#NULL!	1	retail assistant/Stay at home mum	1	1	0	#NULL!	2	2	#NULL!	#NULL!	#NULL!	3	7	3	1	9	1	#NULL!	#NULL!	#NULL!	#NULL!	#NULL!	#NULL!	#NULL!	#NULL!	#NULL!
839	1978-08-01	2020-08-19	1	1	1	1	42	2	Australia	1	0		0	Year 12	6	0	#NULL!	#NULL!	1	#NULL!	#NULL!	#NULL!	#NULL!	#NULL!	Administration	4	5	0	#NULL!	1	1	12	0	3	#NULL!	#NULL!	#NULL!	#NULL!	#NULL!	#NULL!	#NULL!	#NULL!	#NULL!	#NULL!	#NULL!	#NULL!	#NULL!	#NULL!	#NULL!
13	1978-12-03	2020-08-19	1	1	1	1	41	2	Australia	1	0		0	Year 12	3	0	#NULL!	#NULL!	1	#NULL!	#NULL!	#NULL!	#NULL!	#NULL!	Customer service	1	2	0	#NULL!	3	3	#NULL!	#NULL!	#NULL!	12	7	3	9	4	1	6	1	3	#NULL!	#NULL!	#NULL!	#NULL!	#NULL!	#NULL!
41	1990-04-21	2020-08-19	1	1	1	1	30	2	Australia	1	0		0	Year 12	3	0	1	#NULL!	#NULL!	#NULL!	#NULL!	#NULL!	#NULL!	#NULL!	Midwife	1	1	0	#NULL!	3	3	#NULL!	#NULL!	#NULL!	4	6	1	2	11	1	0	4	1	#NULL!	#NULL!	#NULL!	#NULL!	#NULL!	#NULL!
150	1979-12-11	2020-08-19	1	1	1	1	40	2	Australia	1	0		0	12	1	1	#NULL!	#NULL!	1	#NULL!	#NULL!	#NULL!	#NULL!	#NULL!	nurse	2	2	0	#NULL!	2	2	#NULL!	#NULL!	#NULL!	3	1	1	0	7	1	#NULL!	#NULL!	#NULL!	#NULL!	#NULL!	#NULL!	#NULL!	#NULL!	#NULL!
155	1982-01-30	2020-08-19	1	1	1	1	38	2	Australia	1	0		0	Year 12	3	0	#NULL!	#NULL!	#NULL!	1	#NULL!	#NULL!	#NULL!	#NULL!	Teacher	2	1	0	#NULL!	2	2	#NULL!	#NULL!	#NULL!	2	4	3	0	5	3	#NULL!	#NULL!	#NULL!	#NULL!	#NULL!	#NULL!	#NULL!	#NULL!	#NULL!
166	1972-11-02	2020-08-19	1	1	1	1	47	2	New Zealand	2	0		0	Year 12	1	0	#NULL!	#NULL!	1	#NULL!	#NULL!	#NULL!	#NULL!	#NULL!	Research	2	2	0	#NULL!	1	1	7	9	1	#NULL!	#NULL!	#NULL!	#NULL!	#NULL!	#NULL!	#NULL!	#NULL!	#NULL!	#NULL!	#NULL!	#NULL!	#NULL!	#NULL!	#NULL!
176	1984-05-11	2020-08-19	1	1	1	1	36	2	Australia	1	0		0	12	1	0	#NULL!	#NULL!	#NULL!	1	#NULL!	#NULL!	#NULL!	#NULL!	Parent, teacher by trade	2	1	0	#NULL!	2	2	#NULL!	#NULL!	#NULL!	3	4	3	0	2	3	#NULL!	#NULL!	#NULL!	#NULL!	#NULL!	#NULL!	#NULL!	#NULL!	#NULL!
196	1977-09-15	2020-08-19	1	1	1	1	42	2	New Zealand	2	0		0	12	1	0	#NULL!	1	#NULL!	#NULL!	#NULL!	#NULL!	#NULL!	#NULL!	Psychologist	1	1	0	#NULL!	3	3	#NULL!	#NULL!	#NULL!	16	11	1	14	9	3	11	10	3	#NULL!	#NULL!	#NULL!	#NULL!	#NULL!	#NULL!
199	1986-08-16	2020-08-19	1	1	1	1	34	2	Australia	1	1	Dutch	0	Year 12	3	0	#NULL!	#NULL!	#NULL!	1	#NULL!	#NULL!	1	1	Relief teacher	1	2	0	#NULL!	2	2	#NULL!	#NULL!	#NULL!	6	11	1	5	0	3	#NULL!	#NULL!	#NULL!	#NULL!	#NULL!	#NULL!	#NULL!	#NULL!	#NULL!
212	1986-03-10	2020-08-19	1	1	1	1	34	2	Australia	1	1	Hungarian	0	Year 12	1	1	#NULL!	1	#NULL!	#NULL!	#NULL!	#NULL!	#NULL!	#NULL!	High school teacher	2	1	0	#NULL!	1	1	0	7	1	#NULL!	#NULL!	#NULL!	#NULL!	#NULL!	#NULL!	#NULL!	#NULL!	#NULL!	#NULL!	#NULL!	#NULL!	#NULL!	#NULL!	#NULL!
240	1975-07-13	2020-08-19	1	1	1	1	45	2	Australia	1	0		0	Year 11	4	1	#NULL!	#NULL!	#NULL!	1	#NULL!	#NULL!	#NULL!	#NULL!	Planning and Local law officer	1	1	0	#NULL!	3	3	#NULL!	#NULL!	#NULL!	11	7	1	9	11	1	7	9	3	#NULL!	#NULL!	#NULL!	#NULL!	#NULL!	#NULL!
267	#NULL!	2020-08-19	1	1	1	1	#NULL!	2	Australia	1	0		0	12	5	0	#NULL!	#NULL!	1	#NULL!	#NULL!	#NULL!	#NULL!	#NULL!	Business owner	1	2	0	#NULL!	2	2	#NULL!	#NULL!	#NULL!	13	2	3	10	6	1	#NULL!	#NULL!	#NULL!	#NULL!	#NULL!	#NULL!	#NULL!	#NULL!	#NULL!
293	1974-11-13	2020-08-19	1	1	1	1	45	2	Scotland	7	0		0	Scottish system. Secondary year 4?	3	1	#NULL!	#NULL!	#NULL!	1	1	#NULL!	#NULL!	#NULL!	Policy, research	1	3	0	#NULL!	3	3	#NULL!	#NULL!	#NULL!	10	1	3	7	8	3	5	1	1	#NULL!	#NULL!	#NULL!	#NULL!	#NULL!	#NULL!
328	1981-07-27	2020-08-19	1	1	1	1	39	2	Australia	1	0		0	Year 12	1	0	#NULL!	#NULL!	1	#NULL!	#NULL!	#NULL!	#NULL!	#NULL!	Librarian	1	1	0	#NULL!	1	1	0	11	3	#NULL!	#NULL!	#NULL!	#NULL!	#NULL!	#NULL!	#NULL!	#NULL!	#NULL!	#NULL!	#NULL!	#NULL!	#NULL!	#NULL!	#NULL!
329	1987-11-11	2020-08-19	1	1	1	1	32	2	Australia	1	0		0	12	2	0	#NULL!	1	#NULL!	#NULL!	#NULL!	#NULL!	#NULL!	#NULL!	Lawyer	1	2	0	#NULL!	1	1	1	5	3	#NULL!	#NULL!	#NULL!	#NULL!	#NULL!	#NULL!	#NULL!	#NULL!	#NULL!	#NULL!	#NULL!	#NULL!	#NULL!	#NULL!	#NULL!
335	1985-09-05	2020-08-19	1	1	1	1	34	2	Australia	1	0		0	12	3	0	#NULL!	1	#NULL!	#NULL!	#NULL!	#NULL!	#NULL!	#NULL!	Media	1	1	0	#NULL!	1	1	2	3	1	#NULL!	#NULL!	#NULL!	#NULL!	#NULL!	#NULL!	#NULL!	#NULL!	#NULL!	#NULL!	#NULL!	#NULL!	#NULL!	#NULL!	#NULL!
353	1980-01-01	2020-08-19	1	1	1	1	40	2	Australia	1	0		0	12	3	1	#NULL!	#NULL!	1	#NULL!	#NULL!	#NULL!	#NULL!	#NULL!	Bookkeeper	5	1	0	#NULL!	2	2	#NULL!	#NULL!	#NULL!	16	11	3	14	4	3	#NULL!	#NULL!	#NULL!	#NULL!	#NULL!	#NULL!	#NULL!	#NULL!	#NULL!
366	1987-03-20	2020-08-19	1	1	1	1	33	2	Australia	1	0		0	Yr12	1	1	#NULL!	#NULL!	#NULL!	#NULL!	1	#NULL!	#NULL!	1	Mum	1	1	0	#NULL!	1	1	2	10	3	#NULL!	#NULL!	#NULL!	#NULL!	#NULL!	#NULL!	#NULL!	#NULL!	#NULL!	#NULL!	#NULL!	#NULL!	#NULL!	#NULL!	#NULL!
394	1985-02-22	2020-08-19	1	1	1	1	35	2	Australia	1	0		0	Year 12	2	0	#NULL!	#NULL!	#NULL!	1	#NULL!	#NULL!	#NULL!	#NULL!	Teacher	1	2	0	#NULL!	2	2	#NULL!	#NULL!	#NULL!	2	11	1	0	3	3	#NULL!	#NULL!	#NULL!	#NULL!	#NULL!	#NULL!	#NULL!	#NULL!	#NULL!
451	1982-02-19	2020-08-19	1	1	1	1	38	2	Australia	1	0		0	Year 12	3	1	#NULL!	1	#NULL!	#NULL!	#NULL!	#NULL!	#NULL!	#NULL!	Student learning support officer	1	1	0	#NULL!	5	4	#NULL!	#NULL!	#NULL!	14	9	3	13	3	1	11	4	3	8	9	3	#NULL!	#NULL!	#NULL!
453	1966-06-13	2020-08-19	1	1	1	1	54	2	Australia	1	0		0	Year 12	2	1	#NULL!	#NULL!	#NULL!	1	1	#NULL!	1	#NULL!	Teacher	5	5	0	#NULL!	4	1	12	4	3	#NULL!	#NULL!	#NULL!	#NULL!	#NULL!	#NULL!	#NULL!	#NULL!	#NULL!	#NULL!	#NULL!	#NULL!	#NULL!	#NULL!	#NULL!
456	1968-07-31	2020-08-19	1	1	1	1	52	2	Australia	1	0		0	11	7	0	#NULL!	#NULL!	#NULL!	1	#NULL!	#NULL!	#NULL!	#NULL!	Hospitality	0	5	0	#NULL!	2	2	#NULL!	#NULL!	#NULL!	12	4	1	12	4	1	#NULL!	#NULL!	#NULL!	#NULL!	#NULL!	#NULL!	#NULL!	#NULL!	#NULL!
463	1992-04-01	2020-08-19	1	1	1	1	28	2	Australia	1	0		0	Year 12	2	1	#NULL!	1	#NULL!	#NULL!	#NULL!	#NULL!	#NULL!	#NULL!	Registered nurse	2	3	0	#NULL!	1	1	7	7	1	#NULL!	#NULL!	#NULL!	#NULL!	#NULL!	#NULL!	#NULL!	#NULL!	#NULL!	#NULL!	#NULL!	#NULL!	#NULL!	#NULL!	#NULL!
496	1970-09-29	2020-08-19	1	1	1	1	49	2	Australia	1	0		0	Year 12	1	1	#NULL!	1	#NULL!	#NULL!	1	#NULL!	#NULL!	#NULL!	Academic	1	2	0	#NULL!	1	1	9	11	1	#NULL!	#NULL!	#NULL!	#NULL!	#NULL!	#NULL!	#NULL!	#NULL!	#NULL!	#NULL!	#NULL!	#NULL!	#NULL!	#NULL!	#NULL!
514	1990-01-01	2020-08-19	1	1	1	1	30	2	Australia	1	0		0	Year 12	4	0	#NULL!	#NULL!	#NULL!	1	#NULL!	#NULL!	#NULL!	#NULL!	Project Officer	1	2	0	#NULL!	1	1	0	7	3	#NULL!	#NULL!	#NULL!	#NULL!	#NULL!	#NULL!	#NULL!	#NULL!	#NULL!	#NULL!	#NULL!	#NULL!	#NULL!	#NULL!	#NULL!
518	1979-07-24	2020-08-19	1	1	1	1	41	2	UK	7	1	Anglo-Australian	0	12	1	0	#NULL!	#NULL!	#NULL!	1	#NULL!	#NULL!	#NULL!	#NULL!	Teacher librarian	1	1	0	#NULL!	2	2	#NULL!	#NULL!	#NULL!	5	8	1	0	8	3	#NULL!	#NULL!	#NULL!	#NULL!	#NULL!	#NULL!	#NULL!	#NULL!	#NULL!
521	1990-01-01	2020-08-19	1	1	1	1	30	2	Australia	1	0		0	12	3	0	#NULL!	#NULL!	1	#NULL!	#NULL!	#NULL!	#NULL!	#NULL!	Occupational therapist	1	2	0	#NULL!	2	2	#NULL!	#NULL!	#NULL!	2	9	1	1	1	3	#NULL!	#NULL!	#NULL!	#NULL!	#NULL!	#NULL!	#NULL!	#NULL!	#NULL!
527	1995-10-12	2020-08-19	1	1	1	1	24	2	Australia	1	0		0	Certificate III	5	1	1	#NULL!	#NULL!	1	#NULL!	#NULL!	#NULL!	#NULL!	Hospitality	2	1	0	#NULL!	2	2	#NULL!	#NULL!	#NULL!	8	3	1	0	6	1	#NULL!	#NULL!	#NULL!	#NULL!	#NULL!	#NULL!	#NULL!	#NULL!	#NULL!
528	1985-01-06	2020-08-19	1	1	1	1	35	2	Nepal	10	1	Nepalese	0	Year 12	3	0	#NULL!	#NULL!	1	1	#NULL!	#NULL!	#NULL!	#NULL!	Manager self employed	1	1	0	#NULL!	1	1	4	4	1	#NULL!	#NULL!	#NULL!	#NULL!	#NULL!	#NULL!	#NULL!	#NULL!	#NULL!	#NULL!	#NULL!	#NULL!	#NULL!	#NULL!	#NULL!
566	1989-07-13	2020-08-19	1	1	1	1	31	2	Australia	1	0		0	year 12	1	0	#NULL!	#NULL!	#NULL!	1	#NULL!	#NULL!	#NULL!	#NULL!	Biologist	1	2	0	#NULL!	2	2	#NULL!	#NULL!	#NULL!	3	0	3	0	4	1	#NULL!	#NULL!	#NULL!	#NULL!	#NULL!	#NULL!	#NULL!	#NULL!	#NULL!
572	1981-04-26	2020-08-19	1	1	1	1	39	2	England	7	0		0	Year 12	2	0	#NULL!	#NULL!	#NULL!	#NULL!	#NULL!	#NULL!	#NULL!	1	Teacher	1	2	0	#NULL!	1	1	0	8	3	#NULL!	#NULL!	#NULL!	#NULL!	#NULL!	#NULL!	#NULL!	#NULL!	#NULL!	#NULL!	#NULL!	#NULL!	#NULL!	#NULL!	#NULL!
593	1988-06-07	2020-08-19	1	1	1	1	32	2	Australia	1	1	Part Filipino	0	12	1	0	1	1	#NULL!	#NULL!	#NULL!	#NULL!	#NULL!	#NULL!	Medical researcher	1	1	0	#NULL!	1	1	0	2	3	#NULL!	#NULL!	#NULL!	#NULL!	#NULL!	#NULL!	#NULL!	#NULL!	#NULL!	#NULL!	#NULL!	#NULL!	#NULL!	#NULL!	#NULL!
612	#NULL!	2020-08-19	1	1	1	1	#NULL!	2	Uk	7	0		0	Year 12	3	0	#NULL!	#NULL!	1	#NULL!	#NULL!	#NULL!	#NULL!	#NULL!	Marketing Manager	1	1	0	#NULL!	2	2	#NULL!	#NULL!	#NULL!	5	6	3	3	7	3	#NULL!	#NULL!	#NULL!	#NULL!	#NULL!	#NULL!	#NULL!	#NULL!	#NULL!
632	1987-09-02	2020-08-19	1	1	1	1	32	2	China	5	1	Chinese	0	Year 12	3	0	#NULL!	#NULL!	1	1	#NULL!	#NULL!	#NULL!	#NULL!	Marketing	1	1	0	#NULL!	1	1	1	2	1	#NULL!	#NULL!	#NULL!	#NULL!	#NULL!	#NULL!	#NULL!	#NULL!	#NULL!	#NULL!	#NULL!	#NULL!	#NULL!	#NULL!	#NULL!
750	#NULL!	2020-08-19	1	1	1	1	#NULL!	3	Australia	1	0		0	year 12	1	1	#NULL!	1	#NULL!	#NULL!	#NULL!	#NULL!	#NULL!	#NULL!	professional services	2	2	0	#NULL!	1	1	15	6	2	#NULL!	#NULL!	#NULL!	#NULL!	#NULL!	#NULL!	#NULL!	#NULL!	#NULL!	#NULL!	#NULL!	#NULL!	#NULL!	#NULL!	#NULL!
759	1982-07-10	2020-08-19	1	1	1	1	38	2	China	5	1	Chinese	0	Above year 12	3	0	#NULL!	1	#NULL!	#NULL!	#NULL!	#NULL!	#NULL!	#NULL!	Work in health	1	2	0	#NULL!	1	1	11	3	3	#NULL!	#NULL!	#NULL!	#NULL!	#NULL!	#NULL!	#NULL!	#NULL!	#NULL!	#NULL!	#NULL!	#NULL!	#NULL!	#NULL!	#NULL!
762	1982-06-20	2020-08-19	1	1	1	1	38	2	Australia	1	0		0	Year 12	4	0	#NULL!	#NULL!	#NULL!	#NULL!	#NULL!	#NULL!	#NULL!	1	Customer service cashier	2	2	0	#NULL!	3	3	#NULL!	#NULL!	#NULL!	5	7	3	3	9	3	1	1	1	#NULL!	#NULL!	#NULL!	#NULL!	#NULL!	#NULL!
791	1985-07-30	2020-08-19	1	1	1	1	35	2	Australia	1	0		1	10	7	0	#NULL!	#NULL!	#NULL!	1	#NULL!	#NULL!	#NULL!	#NULL!	Stay at home mum	2	2	0	#NULL!	4	4	#NULL!	#NULL!	#NULL!	16	9	3	15	4	3	13	11.5	1	10	6	1	#NULL!	#NULL!	#NULL!
868	1989-05-02	2020-08-19	1	1	1	1	31	2	Australia	1	0		0	Year 12	3	1	#NULL!	#NULL!	1	#NULL!	#NULL!	#NULL!	#NULL!	#NULL!	Teacher’s Aide	1	1	0	#NULL!	2	2	#NULL!	#NULL!	#NULL!	4	0	1	2	5	1	#NULL!	#NULL!	#NULL!	#NULL!	#NULL!	#NULL!	#NULL!	#NULL!	#NULL!
11	1997-04-16	2020-08-19	1	1	1	1	23	2	Australia	1	0		0	Year 12	5	0	#NULL!	#NULL!	1	#NULL!	#NULL!	#NULL!	#NULL!	#NULL!	Age care	1	1	1	19	1	1	2	3	1	#NULL!	#NULL!	#NULL!	#NULL!	#NULL!	#NULL!	#NULL!	#NULL!	#NULL!	#NULL!	#NULL!	#NULL!	#NULL!	#NULL!	#NULL!
18	1987-07-25	2020-08-19	1	1	1	1	33	2	New Zealand	2	0		0	Year 12	4	1	#NULL!	#NULL!	#NULL!	#NULL!	1	#NULL!	#NULL!	1	Personal Career	1	2	0	#NULL!	2	2	#NULL!	#NULL!	#NULL!	8	4	1	7	3	3	#NULL!	#NULL!	#NULL!	#NULL!	#NULL!	#NULL!	#NULL!	#NULL!	#NULL!
24	1981-03-07	2020-08-19	1	1	1	1	39	2	Australia	1	0		0	Year 12	3	1	#NULL!	#NULL!	#NULL!	1	1	#NULL!	#NULL!	1	Registered nurse academic	0	4	0	#NULL!	2	2	#NULL!	#NULL!	#NULL!	4	5	3	3	3	1	#NULL!	#NULL!	#NULL!	#NULL!	#NULL!	#NULL!	#NULL!	#NULL!	#NULL!
53	1985-08-07	2020-08-19	1	1	1	1	35	2	Australia	1	0		0	12	5	1	1	#NULL!	#NULL!	#NULL!	#NULL!	#NULL!	#NULL!	#NULL!	Stay at home mum	1	3	0	#NULL!	4	4	#NULL!	#NULL!	#NULL!	8	10	3	6	11	1	3	7	1	1	0	3	#NULL!	#NULL!	#NULL!
102	1993-08-05	2020-08-19	1	1	1	1	27	2	Australia	1	0		0	Year 12	3	0	#NULL!	#NULL!	1	#NULL!	#NULL!	#NULL!	#NULL!	#NULL!	Midwife	2	1	1	22	1	1	3	0	1	#NULL!	#NULL!	#NULL!	#NULL!	#NULL!	#NULL!	#NULL!	#NULL!	#NULL!	#NULL!	#NULL!	#NULL!	#NULL!	#NULL!	#NULL!
108	1980-08-11	2020-08-19	1	1	1	1	40	2	Australia	1	0		0	Year 11	5	0	#NULL!	#NULL!	1	#NULL!	#NULL!	#NULL!	#NULL!	#NULL!	Beauty therapist	5	5	0	#NULL!	3	3	#NULL!	#NULL!	#NULL!	16	6	1	12	8	3	6	10	3	#NULL!	#NULL!	#NULL!	#NULL!	#NULL!	#NULL!
129	1995-07-28	2020-08-19	1	1	1	1	25	2	Australia	1	0		0	12	5	0	#NULL!	#NULL!	#NULL!	1	#NULL!	#NULL!	#NULL!	#NULL!	Events Manager	2	1	0	#NULL!	2	2	#NULL!	#NULL!	#NULL!	2	2	1	0	1	3	#NULL!	#NULL!	#NULL!	#NULL!	#NULL!	#NULL!	#NULL!	#NULL!	#NULL!
133	1994-08-11	2020-08-19	1	1	1	1	26	2	Australia	1	0		0	Year 12	5	0	#NULL!	#NULL!	#NULL!	1	#NULL!	#NULL!	#NULL!	#NULL!	Receptionist	1	2	0	#NULL!	2	2	#NULL!	#NULL!	#NULL!	1	10	3	0	2	3	#NULL!	#NULL!	#NULL!	#NULL!	#NULL!	#NULL!	#NULL!	#NULL!	#NULL!
169	1977-07-17	2020-08-19	1	1	1	1	43	2	Australia	1	0		0	Year 12	3	0	#NULL!	#NULL!	#NULL!	#NULL!	#NULL!	#NULL!	#NULL!	1	Storeperson	2	3	0	#NULL!	2	2	#NULL!	#NULL!	#NULL!	16	1	3	14	3	1	#NULL!	#NULL!	#NULL!	#NULL!	#NULL!	#NULL!	#NULL!	#NULL!	#NULL!
207	1987-10-02	2020-08-19	1	1	1	1	32	2	Australia	1	1	English/Scottish/Danish	0	Year 12	1	0	#NULL!	#NULL!	1	1	#NULL!	#NULL!	#NULL!	#NULL!	Doctor	1	1	0	#NULL!	2	2	#NULL!	#NULL!	#NULL!	3	2	3	1	1	3	#NULL!	#NULL!	#NULL!	#NULL!	#NULL!	#NULL!	#NULL!	#NULL!	#NULL!
216	1974-05-03	2020-08-19	1	1	1	1	46	2	Australia	1	0		0	12	1	0	#NULL!	#NULL!	1	1	#NULL!	#NULL!	1	#NULL!	Audiologist	1	1	0	#NULL!	4	3	#NULL!	#NULL!	#NULL!	16	0	3	14	5	1	1	3	3	#NULL!	#NULL!	#NULL!	#NULL!	#NULL!	#NULL!
252	1988-05-15	2020-08-19	1	1	1	1	32	2	Australia	1	0		0	Year 12	1	1	#NULL!	1	#NULL!	#NULL!	#NULL!	#NULL!	#NULL!	#NULL!	Manager disability services	1	2	0	#NULL!	1	1	0	1	1	#NULL!	#NULL!	#NULL!	#NULL!	#NULL!	#NULL!	#NULL!	#NULL!	#NULL!	#NULL!	#NULL!	#NULL!	#NULL!	#NULL!	#NULL!
339	1983-04-07	2020-08-19	1	1	1	1	37	2	Australia	1	0		0	year 10	5	0	#NULL!	#NULL!	1	#NULL!	#NULL!	#NULL!	#NULL!	#NULL!	personal trainer	3	2	1	29	5	5	#NULL!	#NULL!	#NULL!	13	5	3	12	10	3	11	10	3	9	6	3	6	9	3
425	1979-12-13	2020-08-19	1	1	1	1	40	2	Australia	1	0		1	12	5	0	#NULL!	#NULL!	#NULL!	#NULL!	#NULL!	#NULL!	#NULL!	1	Sommelier	1	3	0	#NULL!	2	2	#NULL!	#NULL!	#NULL!	17	8	1	14	9	3	#NULL!	#NULL!	#NULL!	#NULL!	#NULL!	#NULL!	#NULL!	#NULL!	#NULL!
577	1989-09-15	2020-08-19	1	1	1	1	30	2	New Zealand	2	0		0	year 12	5	0	#NULL!	#NULL!	#NULL!	#NULL!	#NULL!	#NULL!	#NULL!	1	gymnastics coach	1	1	0	#NULL!	2	2	#NULL!	#NULL!	#NULL!	3	0	1	0	11	1	#NULL!	#NULL!	#NULL!	#NULL!	#NULL!	#NULL!	#NULL!	#NULL!	#NULL!
592	1985-11-22	2020-08-19	1	1	1	1	34	2	Australia	1	0		0	Year 12	2	0	1	#NULL!	#NULL!	1	#NULL!	#NULL!	#NULL!	#NULL!	Teacher	1	1	0	#NULL!	1	1	0	10	1	#NULL!	#NULL!	#NULL!	#NULL!	#NULL!	#NULL!	#NULL!	#NULL!	#NULL!	#NULL!	#NULL!	#NULL!	#NULL!	#NULL!	#NULL!
676	1980-02-09	2020-08-19	1	1	1	1	40	1	Australia	1	0		0	Year 12	3	0	#NULL!	1	#NULL!	#NULL!	#NULL!	#NULL!	#NULL!	#NULL!	Software engineer	1	1	#NULL!	#NULL!	2	2	#NULL!	#NULL!	#NULL!	5	4	3	2	2	3	#NULL!	#NULL!	#NULL!	#NULL!	#NULL!	#NULL!	#NULL!	#NULL!	#NULL!
864	#NULL!	2020-08-19	1	1	1	1	#NULL!	2	China	5	1	Chinese	0	University	3	0	#NULL!	1	#NULL!	#NULL!	#NULL!	#NULL!	#NULL!	#NULL!	Health	1	5	0	#NULL!	1	1	11	3	3	#NULL!	#NULL!	#NULL!	#NULL!	#NULL!	#NULL!	#NULL!	#NULL!	#NULL!	#NULL!	#NULL!	#NULL!	#NULL!	#NULL!	#NULL!
128	1980-04-10	2020-08-19	1	1	1	1	40	2	Australia	1	0		0	12	1	0	#NULL!	1	#NULL!	#NULL!	#NULL!	#NULL!	#NULL!	#NULL!	human resources	2	1	1	34	2	2	#NULL!	#NULL!	#NULL!	10	11	1	8	7	1	#NULL!	#NULL!	#NULL!	#NULL!	#NULL!	#NULL!	#NULL!	#NULL!	#NULL!
145	1973-07-03	2020-08-19	1	1	1	1	47	2	Australia	1	0		0	Year 12	3	0	#NULL!	1	#NULL!	#NULL!	#NULL!	#NULL!	#NULL!	#NULL!	Public Servant	1	2	0	#NULL!	2	2	#NULL!	#NULL!	#NULL!	11	5	3	10	0	1	#NULL!	#NULL!	#NULL!	#NULL!	#NULL!	#NULL!	#NULL!	#NULL!	#NULL!
513	1989-12-16	2020-08-19	1	1	1	1	30	2	Australia	1	0		0	Year 12	1	0	#NULL!	#NULL!	1	#NULL!	#NULL!	#NULL!	#NULL!	#NULL!	School Counsellor	1	1	1	19	1	1	1	8	3	#NULL!	#NULL!	#NULL!	#NULL!	#NULL!	#NULL!	#NULL!	#NULL!	#NULL!	#NULL!	#NULL!	#NULL!	#NULL!	#NULL!	#NULL!
49	1976-02-16	2020-08-19	1	1	1	1	44	2	Australia	1	0		0	Bachelor degrees	3	1	#NULL!	1	#NULL!	#NULL!	#NULL!	#NULL!	#NULL!	#NULL!	Primary Teacher	5	1	0	#NULL!	2	2	#NULL!	#NULL!	#NULL!	16	3	1	12	4	1	#NULL!	#NULL!	#NULL!	#NULL!	#NULL!	#NULL!	#NULL!	#NULL!	#NULL!
745	1987-07-24	2020-08-19	1	1	1	1	33	2	Australia	1	0		0	Year 10	2	0	#NULL!	#NULL!	1	1	#NULL!	#NULL!	#NULL!	#NULL!	Oral health therapist	1	1	0	#NULL!	3	3	#NULL!	#NULL!	#NULL!	4	6	3	2	7	1	0	5	3	#NULL!	#NULL!	#NULL!	#NULL!	#NULL!	#NULL!
9	1977-03-07	2020-08-19	1	1	1	1	43	2	Australia	1	0		0	Year 10	5	0	#NULL!	#NULL!	#NULL!	1	#NULL!	#NULL!	#NULL!	#NULL!	Aged care worker	1	1	0	#NULL!	2	1	16	2	1	#NULL!	#NULL!	#NULL!	#NULL!	#NULL!	#NULL!	#NULL!	#NULL!	#NULL!	#NULL!	#NULL!	#NULL!	#NULL!	#NULL!	#NULL!
38	1992-11-26	2020-08-19	1	1	1	1	27	2	Australia	1	0		0	Year 12	3	0	#NULL!	1	#NULL!	#NULL!	#NULL!	#NULL!	#NULL!	#NULL!	Registered Midwife	1	1	0	#NULL!	1	1	0	7	1	#NULL!	#NULL!	#NULL!	#NULL!	#NULL!	#NULL!	#NULL!	#NULL!	#NULL!	#NULL!	#NULL!	#NULL!	#NULL!	#NULL!	#NULL!
54	1968-12-07	2020-08-19	1	1	1	1	51	2	Australia	1	0		0	Year 12	3	0	#NULL!	#NULL!	1	#NULL!	#NULL!	#NULL!	#NULL!	#NULL!	Kindergarten teacher	2	2	0	#NULL!	2	2	#NULL!	#NULL!	#NULL!	9	6	1	6	1	1	#NULL!	#NULL!	#NULL!	#NULL!	#NULL!	#NULL!	#NULL!	#NULL!	#NULL!
79	1970-10-24	2020-08-19	1	1	1	1	49	2	Australia	1	0		0	Year 10	5	1	#NULL!	1	#NULL!	#NULL!	#NULL!	#NULL!	#NULL!	#NULL!	Bookkeeper	1	1	0	#NULL!	1	1	17	2	3	#NULL!	#NULL!	#NULL!	#NULL!	#NULL!	#NULL!	#NULL!	#NULL!	#NULL!	#NULL!	#NULL!	#NULL!	#NULL!	#NULL!	#NULL!
80	1977-03-22	2020-08-19	1	1	1	1	43	2	Australia	1	0		0	Year 12	5	0	#NULL!	#NULL!	#NULL!	1	#NULL!	#NULL!	#NULL!	#NULL!	Hospitality and Admin	1	2	0	#NULL!	3	3	#NULL!	#NULL!	#NULL!	17	11	1	10	1	1	7	4	3	#NULL!	#NULL!	#NULL!	#NULL!	#NULL!	#NULL!
88	1983-03-15	2020-08-19	1	1	1	1	37	2	Australia	1	0		0	12	2	0	#NULL!	1	#NULL!	#NULL!	#NULL!	#NULL!	#NULL!	#NULL!	Manager	2	2	0	#NULL!	2	2	#NULL!	#NULL!	#NULL!	7	11	1	4	4	3	#NULL!	#NULL!	#NULL!	#NULL!	#NULL!	#NULL!	#NULL!	#NULL!	#NULL!
113	1978-06-24	2020-08-19	1	1	1	1	42	2	Australia	1	0		0	12	3	0	#NULL!	1	#NULL!	#NULL!	#NULL!	#NULL!	#NULL!	#NULL!	HR and Admin manager	1	2	0	#NULL!	3	3	#NULL!	#NULL!	#NULL!	13	11	1	9	11	1	6	9	1	#NULL!	#NULL!	#NULL!	#NULL!	#NULL!	#NULL!
211	1984-02-18	2020-08-19	1	1	1	1	36	2	Italy	6	0		0	12	3	0	#NULL!	1	#NULL!	#NULL!	#NULL!	#NULL!	#NULL!	#NULL!	Administration	1	2	0	#NULL!	3	3	#NULL!	#NULL!	#NULL!	6	7	3	3	11	1	1	8	1	#NULL!	#NULL!	#NULL!	#NULL!	#NULL!	#NULL!
251	1987-04-12	2020-08-19	1	1	1	1	33	2	Australia	1	0		0	Year 12	3	0	#NULL!	#NULL!	#NULL!	1	#NULL!	#NULL!	#NULL!	#NULL!	Software Programmer	1	3	0	#NULL!	3	3	#NULL!	#NULL!	#NULL!	9	10	3	5	8	1	3	7	1	#NULL!	#NULL!	#NULL!	#NULL!	#NULL!	#NULL!
274	1984-10-18	2020-08-19	1	1	1	1	35	2	Australia	1	0		0	12	5	0	#NULL!	#NULL!	#NULL!	1	#NULL!	#NULL!	#NULL!	#NULL!	Electrician	2	1	0	#NULL!	1	1	1	0	2	#NULL!	#NULL!	#NULL!	#NULL!	#NULL!	#NULL!	#NULL!	#NULL!	#NULL!	#NULL!	#NULL!	#NULL!	#NULL!	#NULL!	#NULL!
308	1963-01-04	2020-08-19	1	1	1	1	57	2	Australia	1	0		0	Year 12	5	0	1	#NULL!	#NULL!	#NULL!	#NULL!	#NULL!	#NULL!	#NULL!	Practice manager	1	1	0	#NULL!	2	1	17	8	3	#NULL!	#NULL!	#NULL!	#NULL!	#NULL!	#NULL!	#NULL!	#NULL!	#NULL!	#NULL!	#NULL!	#NULL!	#NULL!	#NULL!	#NULL!
367	1968-09-25	2020-08-19	1	1	1	1	51	2	U.K	7	1	Australian	0	Yr 12	3	0	1	#NULL!	#NULL!	#NULL!	#NULL!	#NULL!	#NULL!	#NULL!	Nurse	1	2	0	#NULL!	7	2	#NULL!	#NULL!	#NULL!	17	8	3	13	6	1	#NULL!	#NULL!	#NULL!	#NULL!	#NULL!	#NULL!	#NULL!	#NULL!	#NULL!
393	1975-10-01	2020-08-19	1	1	1	1	44	2	Australia	1	0		0	year 12	3	1	#NULL!	#NULL!	1	#NULL!	#NULL!	#NULL!	#NULL!	#NULL!	Project officer (citizen science)	2	2	0	#NULL!	1	1	10	1	3	#NULL!	#NULL!	#NULL!	#NULL!	#NULL!	#NULL!	#NULL!	#NULL!	#NULL!	#NULL!	#NULL!	#NULL!	#NULL!	#NULL!	#NULL!
412	1968-10-18	2020-08-19	1	1	1	1	51	2	Netherlands	6	0		0	Year 12	1	1	#NULL!	#NULL!	1	#NULL!	#NULL!	#NULL!	#NULL!	#NULL!	Researcher	1	2	0	#NULL!	2	2	#NULL!	#NULL!	#NULL!	6	0	1	3	2	1	#NULL!	#NULL!	#NULL!	#NULL!	#NULL!	#NULL!	#NULL!	#NULL!	#NULL!
469	1976-06-29	2020-08-19	1	1	1	1	44	2	Australia	1	0		0	Yeast 12	3	0	#NULL!	#NULL!	#NULL!	#NULL!	#NULL!	#NULL!	#NULL!	1	Teacher (primary)	1	1	0	#NULL!	3	3	#NULL!	#NULL!	#NULL!	17	5	3	15	3	3	13	2	1	#NULL!	#NULL!	#NULL!	#NULL!	#NULL!	#NULL!
479	1986-05-02	2020-08-19	1	1	1	1	34	2	Australia	1	0		0	12	3	0	#NULL!	#NULL!	#NULL!	1	#NULL!	#NULL!	#NULL!	#NULL!	At home parent	1	2	0	#NULL!	2	2	#NULL!	#NULL!	#NULL!	6	10	3	4	0	1	#NULL!	#NULL!	#NULL!	#NULL!	#NULL!	#NULL!	#NULL!	#NULL!	#NULL!
485	1990-06-22	2020-08-19	1	1	1	1	30	2	Australia	1	0		0	12	2	0	#NULL!	#NULL!	1	#NULL!	#NULL!	#NULL!	#NULL!	#NULL!	Registered nurse	1	1	0	#NULL!	1	1	1	4	1	#NULL!	#NULL!	#NULL!	#NULL!	#NULL!	#NULL!	#NULL!	#NULL!	#NULL!	#NULL!	#NULL!	#NULL!	#NULL!	#NULL!	#NULL!
539	1987-07-27	2020-08-19	1	1	1	1	33	2	Australia	1	0		0	12	1	0	#NULL!	#NULL!	1	#NULL!	#NULL!	#NULL!	#NULL!	#NULL!	Community development officer	1	1	1	6	1	1	2	2	1	#NULL!	#NULL!	#NULL!	#NULL!	#NULL!	#NULL!	#NULL!	#NULL!	#NULL!	#NULL!	#NULL!	#NULL!	#NULL!	#NULL!	#NULL!
646	1988-07-14	2020-08-19	1	1	1	1	32	2	Australia	1	0		0	year 12	5	1	#NULL!	#NULL!	1	#NULL!	1	#NULL!	#NULL!	#NULL!	Administrative assistant	1	3	1	6	1	1	1	6	3	#NULL!	#NULL!	#NULL!	#NULL!	#NULL!	#NULL!	#NULL!	#NULL!	#NULL!	#NULL!	#NULL!	#NULL!	#NULL!	#NULL!	#NULL!
720	1981-01-29	2020-08-19	1	1	1	1	39	2	Australia	1	0		0	Year 12	3	1	#NULL!	1	#NULL!	#NULL!	#NULL!	#NULL!	#NULL!	#NULL!	Principal	2	3	0	#NULL!	3	3	#NULL!	#NULL!	#NULL!	9	7	3	8	5	3	2	8	1	#NULL!	#NULL!	#NULL!	#NULL!	#NULL!	#NULL!
722	1987-04-05	2020-08-19	1	1	1	1	33	2	Australia	1	0		0	Year 12	3	1	#NULL!	#NULL!	#NULL!	1	#NULL!	#NULL!	#NULL!	#NULL!	Account manager	1	1	0	#NULL!	1	1	4	6	1	#NULL!	#NULL!	#NULL!	#NULL!	#NULL!	#NULL!	#NULL!	#NULL!	#NULL!	#NULL!	#NULL!	#NULL!	#NULL!	#NULL!	#NULL!
794	1967-05-01	2020-08-19	1	1	1	1	53	2	Australia	1	1	Australian	0	Year twelve	6	0	#NULL!	#NULL!	1	#NULL!	#NULL!	#NULL!	#NULL!	#NULL!	Warehouse duties	1	2	0	#NULL!	3	2	#NULL!	#NULL!	#NULL!	16	11	1	15	1	1	#NULL!	#NULL!	#NULL!	#NULL!	#NULL!	#NULL!	#NULL!	#NULL!	#NULL!
851	1971-11-09	2020-08-19	1	1	1	1	48	2	Australia	1	1	British Australian	0	year 12	3	0	#NULL!	#NULL!	1	#NULL!	#NULL!	#NULL!	#NULL!	1	Speech Pathologist	1	3	0	#NULL!	2	2	#NULL!	#NULL!	#NULL!	6	9	1	5	6	1	#NULL!	#NULL!	#NULL!	#NULL!	#NULL!	#NULL!	#NULL!	#NULL!	#NULL!
296	1975-08-03	2020-08-19	1	1	1	1	45	2	Australia	1	0		0	12	1	1	#NULL!	#NULL!	#NULL!	1	1	#NULL!	#NULL!	1	Teacher	5	5	0	#NULL!	3	3	#NULL!	#NULL!	#NULL!	14	6	3	13	1	1	11	5	3	#NULL!	#NULL!	#NULL!	#NULL!	#NULL!	#NULL!
276	1983-09-29	2020-08-19	1	1	1	1	36	2	Australia	1	0		0	10	5	0	#NULL!	1	#NULL!	#NULL!	#NULL!	#NULL!	#NULL!	#NULL!	Public servant	1	3	0	#NULL!	2	2	#NULL!	#NULL!	#NULL!	14	7	3	12	3	3	#NULL!	#NULL!	#NULL!	#NULL!	#NULL!	#NULL!	#NULL!	#NULL!	#NULL!
560	1981-09-07	2020-08-19	1	1	1	1	38	2	Aus	1	0		0	12	1	0	#NULL!	#NULL!	1	#NULL!	#NULL!	#NULL!	#NULL!	#NULL!	Social worker	1	2	0	#NULL!	2	2	#NULL!	#NULL!	#NULL!	7	1	3	4	9	1	#NULL!	#NULL!	#NULL!	#NULL!	#NULL!	#NULL!	#NULL!	#NULL!	#NULL!
822	1989-04-25	2020-08-19	1	1	1	1	31	2	Australia	1	0		0	12	1	1	#NULL!	#NULL!	1	1	1	#NULL!	#NULL!	#NULL!	Academic	1	1	0	#NULL!	2	2	#NULL!	#NULL!	#NULL!	2	0	1	0	0	1	#NULL!	#NULL!	#NULL!	#NULL!	#NULL!	#NULL!	#NULL!	#NULL!	#NULL!
747	1973-02-22	2020-08-19	1	1	1	1	47	2	Australia	1	1	WASP	0	Year 12	1	1	1	#NULL!	#NULL!	1	1	#NULL!	#NULL!	#NULL!	Marketing Executive	1	2	0	#NULL!	2	2	#NULL!	#NULL!	#NULL!	13	1	3	9	7	1	#NULL!	#NULL!	#NULL!	#NULL!	#NULL!	#NULL!	#NULL!	#NULL!	#NULL!
721	1978-05-14	2020-08-19	1	1	1	1	42	2	Canada	8	0		0	Year 12	3	0	#NULL!	1	#NULL!	#NULL!	#NULL!	#NULL!	#NULL!	#NULL!	Marketing - administration	1	2	0	#NULL!	2	2	#NULL!	#NULL!	#NULL!	6	8	3	10	7	3	#NULL!	#NULL!	#NULL!	#NULL!	#NULL!	#NULL!	#NULL!	#NULL!	#NULL!
66	1983-05-04	2020-08-19	1	1	1	1	37	2	Australia	1	0		0	12	1	0	#NULL!	#NULL!	1	1	#NULL!	#NULL!	#NULL!	#NULL!	midwife	1	2	0	#NULL!	2	2	#NULL!	#NULL!	#NULL!	8	2	3	3	2	3	#NULL!	#NULL!	#NULL!	#NULL!	#NULL!	#NULL!	#NULL!	#NULL!	#NULL!
76	1981-03-04	2020-08-19	1	1	1	1	39	2	Australia	1	1	Australian	0	12	1	1	#NULL!	#NULL!	#NULL!	#NULL!	#NULL!	#NULL!	#NULL!	1	Teacher	1	1	0	#NULL!	5	5	#NULL!	#NULL!	#NULL!	16	11	3	15	3	1	12	7	3	10	9	1	7	9	3
85	1977-06-02	2020-08-19	1	1	1	1	43	2	Australia	1	0		0	12	1	0	#NULL!	#NULL!	#NULL!	1	#NULL!	#NULL!	#NULL!	#NULL!	Administration	1	3	0	#NULL!	4	4	#NULL!	#NULL!	#NULL!	13	6	1	13	6	1	11	2	3	11	2	3	#NULL!	#NULL!	#NULL!
152	1968-12-28	2020-08-19	1	1	1	1	51	2	Papua New Guinea	3	1	Australian	0	Year 12	2	1	#NULL!	1	#NULL!	#NULL!	#NULL!	#NULL!	#NULL!	#NULL!	Teacher	2	3	0	#NULL!	2	2	#NULL!	#NULL!	#NULL!	13	10	1	12	5	3	#NULL!	#NULL!	#NULL!	#NULL!	#NULL!	#NULL!	#NULL!	#NULL!	#NULL!
182	1988-09-06	2020-08-19	1	1	1	1	31	2	Australia	1	0		0	10	1	0	#NULL!	#NULL!	1	#NULL!	#NULL!	#NULL!	#NULL!	#NULL!	Occupational therapist	1	1	0	#NULL!	4	4	#NULL!	#NULL!	#NULL!	6	0	3	4	0	3	2	6	1	0	3	3	#NULL!	#NULL!	#NULL!
188	1987-06-29	2020-08-19	1	1	1	1	33	2	Australia	1	0		0	12	3	0	#NULL!	#NULL!	1	#NULL!	#NULL!	#NULL!	#NULL!	#NULL!	Social worker	1	1	0	#NULL!	2	2	#NULL!	#NULL!	#NULL!	3	2	1	0	11	3	#NULL!	#NULL!	#NULL!	#NULL!	#NULL!	#NULL!	#NULL!	#NULL!	#NULL!
288	1977-12-13	2020-08-19	1	1	1	1	42	2	Aus	1	0		0	12	1	1	#NULL!	1	#NULL!	#NULL!	1	#NULL!	1	#NULL!	Compliance and audit	0	5	0	#NULL!	2	2	#NULL!	#NULL!	#NULL!	10	7	3	8	9	1	#NULL!	#NULL!	#NULL!	#NULL!	#NULL!	#NULL!	#NULL!	#NULL!	#NULL!
321	1992-02-25	2020-08-19	1	1	1	1	28	2	Australia	1	0		0	Year 12	1	1	#NULL!	#NULL!	#NULL!	1	1	#NULL!	#NULL!	#NULL!	Medical Student	2	2	0	#NULL!	1	1	0	5	1	#NULL!	#NULL!	#NULL!	#NULL!	#NULL!	#NULL!	#NULL!	#NULL!	#NULL!	#NULL!	#NULL!	#NULL!	#NULL!	#NULL!	#NULL!
405	1987-12-08	2020-08-19	1	1	1	1	32	2	Australia	1	0		0	Homeschooled (N/A)	3	1	#NULL!	#NULL!	#NULL!	#NULL!	1	#NULL!	#NULL!	1	Photographer	3	2	0	#NULL!	2	2	#NULL!	#NULL!	#NULL!	14	5	3	11	2	3	#NULL!	#NULL!	#NULL!	#NULL!	#NULL!	#NULL!	#NULL!	#NULL!	#NULL!
441	1983-03-05	2020-08-19	1	1	1	1	37	2	Australia	1	0		0	12	5	1	#NULL!	#NULL!	1	#NULL!	#NULL!	#NULL!	#NULL!	#NULL!	Insurance	1	2	0	#NULL!	3	3	#NULL!	#NULL!	#NULL!	4	11	1	13	3	1	14	7	3	#NULL!	#NULL!	#NULL!	#NULL!	#NULL!	#NULL!
449	1979-09-17	2020-08-19	1	1	1	1	40	1	Canada	8	0		0	Year 12	2	0	#NULL!	1	#NULL!	#NULL!	#NULL!	#NULL!	#NULL!	#NULL!	Manager - Christian ministry	1	2	#NULL!	#NULL!	1	1	4	3	1	#NULL!	#NULL!	#NULL!	#NULL!	#NULL!	#NULL!	#NULL!	#NULL!	#NULL!	#NULL!	#NULL!	#NULL!	#NULL!	#NULL!	#NULL!
491	1985-11-16	2020-08-19	1	1	1	1	34	2	New Zealand	2	0		0	High school	5	0	#NULL!	1	#NULL!	#NULL!	#NULL!	#NULL!	#NULL!	#NULL!	Data management	1	2	0	#NULL!	2	2	#NULL!	#NULL!	#NULL!	5	1	1	3	7	3	#NULL!	#NULL!	#NULL!	#NULL!	#NULL!	#NULL!	#NULL!	#NULL!	#NULL!
591	1972-11-02	2020-08-19	1	1	1	1	47	2	Australia	1	0		0	Year 12	3	0	#NULL!	#NULL!	1	#NULL!	#NULL!	#NULL!	#NULL!	#NULL!	Student support officer	2	4	0	#NULL!	2	2	#NULL!	#NULL!	#NULL!	14	1	1	11	9	3	#NULL!	#NULL!	#NULL!	#NULL!	#NULL!	#NULL!	#NULL!	#NULL!	#NULL!
703	1993-01-15	2020-08-19	1	1	1	1	27	2	Australia	1	0		0	Year 12	6	1	#NULL!	#NULL!	1	#NULL!	1	#NULL!	#NULL!	#NULL!	Retail Assistant	2	1	0	#NULL!	2	2	#NULL!	#NULL!	#NULL!	8	0	3	6	2	1	#NULL!	#NULL!	#NULL!	#NULL!	#NULL!	#NULL!	#NULL!	#NULL!	#NULL!
740	1987-02-07	2020-08-19	1	1	1	1	33	1	United States of Ame	8	1	American	0	year 12	3	0	#NULL!	1	#NULL!	#NULL!	#NULL!	#NULL!	#NULL!	#NULL!	Foster Care Caseworker	1	2	#NULL!	#NULL!	1	1	5	4	3	#NULL!	#NULL!	#NULL!	#NULL!	#NULL!	#NULL!	#NULL!	#NULL!	#NULL!	#NULL!	#NULL!	#NULL!	#NULL!	#NULL!	#NULL!
268	1990-02-25	2020-08-19	1	1	1	1	30	2	Australia	1	0		0	Year 12	3	1	#NULL!	#NULL!	#NULL!	#NULL!	1	#NULL!	#NULL!	1	Registered midwife	1	1	0	#NULL!	2	2	#NULL!	#NULL!	#NULL!	5	4	3	2	11	3	#NULL!	#NULL!	#NULL!	#NULL!	#NULL!	#NULL!	#NULL!	#NULL!	#NULL!
320	1986-10-25	2020-08-19	1	1	1	1	33	2	Australia	1	1	Indigenous Australian/European	1	10	5	1	1	#NULL!	#NULL!	#NULL!	#NULL!	#NULL!	#NULL!	#NULL!	Supervisor	2	1	0	#NULL!	5	2	#NULL!	#NULL!	#NULL!	16	7	3	11	7	3	#NULL!	#NULL!	#NULL!	#NULL!	#NULL!	#NULL!	#NULL!	#NULL!	#NULL!
395	1982-01-06	2020-08-19	1	1	1	1	38	2	Australia	1	0		0	12	1	1	#NULL!	#NULL!	1	#NULL!	#NULL!	#NULL!	#NULL!	#NULL!	Physiotherapist	1	1	1	9	2	2	#NULL!	#NULL!	#NULL!	9	11	1	8	3	1	#NULL!	#NULL!	#NULL!	#NULL!	#NULL!	#NULL!	#NULL!	#NULL!	#NULL!
284	1975-04-12	2020-08-19	1	1	1	1	45	2	Australia	1	0		0	Year 12	1	0	#NULL!	1	#NULL!	#NULL!	#NULL!	#NULL!	#NULL!	#NULL!	Public servant	1	2	0	#NULL!	2	2	#NULL!	#NULL!	#NULL!	13	10	3	11	5	1	#NULL!	#NULL!	#NULL!	#NULL!	#NULL!	#NULL!	#NULL!	#NULL!	#NULL!
685	1986-02-16	2020-08-19	1	1	1	1	34	2	Australia	1	0		0	12	3	0	#NULL!	#NULL!	1	#NULL!	#NULL!	#NULL!	#NULL!	#NULL!	Local government	1	1	0	#NULL!	2	2	#NULL!	#NULL!	#NULL!	5	11	3	3	5	1	#NULL!	#NULL!	#NULL!	#NULL!	#NULL!	#NULL!	#NULL!	#NULL!	#NULL!
390	1972-08-03	2020-08-19	1	1	1	1	48	2	Australia	1	0		0	High school	4	0	#NULL!	1	#NULL!	#NULL!	#NULL!	#NULL!	#NULL!	#NULL!	Family Day Care operator	4	5	0	#NULL!	2	1	7	1	1	#NULL!	#NULL!	#NULL!	#NULL!	#NULL!	#NULL!	#NULL!	#NULL!	#NULL!	#NULL!	#NULL!	#NULL!	#NULL!	#NULL!	#NULL!
616	1988-05-13	2020-08-19	1	1	1	1	32	2	United States	8	0		0	Year 12	3	1	#NULL!	#NULL!	1	#NULL!	#NULL!	#NULL!	#NULL!	#NULL!	Registered Nurse / nurse educator	1	2	0	#NULL!	2	2	#NULL!	#NULL!	#NULL!	4	6	3	2	4	1	#NULL!	#NULL!	#NULL!	#NULL!	#NULL!	#NULL!	#NULL!	#NULL!	#NULL!
40	1987-05-11	2020-08-19	1	1	1	1	33	2	Australia	1	0		0	12	5	0	#NULL!	#NULL!	1	#NULL!	#NULL!	#NULL!	#NULL!	#NULL!	Medical Administration	1	2	0	#NULL!	1	1	1	6	1	#NULL!	#NULL!	#NULL!	#NULL!	#NULL!	#NULL!	#NULL!	#NULL!	#NULL!	#NULL!	#NULL!	#NULL!	#NULL!	#NULL!	#NULL!
82	1981-11-18	2020-08-19	1	1	1	1	38	2	Australia	1	0		0	10	4	0	#NULL!	#NULL!	#NULL!	1	#NULL!	#NULL!	#NULL!	1	Accountant	2	2	0	#NULL!	3	3	#NULL!	#NULL!	#NULL!	11	10	3	5	9	1	1	9	3	#NULL!	#NULL!	#NULL!	#NULL!	#NULL!	#NULL!
430	1999-09-01	2020-08-19	1	1	1	1	20	2	Australia	1	0		0	Year 10	4	0	#NULL!	#NULL!	1	1	#NULL!	#NULL!	#NULL!	1	Child care	1	3	0	#NULL!	1	1	0	8	1	#NULL!	#NULL!	#NULL!	#NULL!	#NULL!	#NULL!	#NULL!	#NULL!	#NULL!	#NULL!	#NULL!	#NULL!	#NULL!	#NULL!	#NULL!
132	1948-09-05	2020-08-19	1	1	1	1	71	1	Australia	1	0		0	year 12	4	0	#NULL!	#NULL!	#NULL!	#NULL!	#NULL!	1	#NULL!	#NULL!	retired	3	2	#NULL!	#NULL!	4	2	#NULL!	#NULL!	#NULL!	17	10	1	16	2	1	#NULL!	#NULL!	#NULL!	#NULL!	#NULL!	#NULL!	#NULL!	#NULL!	#NULL!
134	1977-06-15	2020-08-19	1	1	1	1	43	2	Australia	1	0		0	12	1	1	#NULL!	1	#NULL!	#NULL!	#NULL!	#NULL!	#NULL!	#NULL!	Researcher	1	1	0	#NULL!	2	2	#NULL!	#NULL!	#NULL!	11	11	3	9	4	3	#NULL!	#NULL!	#NULL!	#NULL!	#NULL!	#NULL!	#NULL!	#NULL!	#NULL!
535	1985-06-30	2020-08-19	1	1	1	1	35	2	Ukraine	13	1	Canadian	0	12	3	0	#NULL!	1	#NULL!	#NULL!	#NULL!	#NULL!	#NULL!	#NULL!	Media Agency Leader	2	2	0	#NULL!	1	1	2	2	1	#NULL!	#NULL!	#NULL!	#NULL!	#NULL!	#NULL!	#NULL!	#NULL!	#NULL!	#NULL!	#NULL!	#NULL!	#NULL!	#NULL!	#NULL!
[truncated: 164 more columns]
